# Supplementary material for: Covalent and non-covalent albumin binding of Au(i) bis-NHCs via post-synthetic amide modification
Source: Chem Sci. 2021 Apr 26;12(21):7547–53. doi: 10.1039/d1sc01055g (PMC8171490; doi:10.1039/d1sc01055g)
Supplement: SC-012-D1SC01055G-s002 [file SC-012-D1SC01055G-s002.cif]

# Electronic Supplementary Material (ESI) for Chemical Science.
# This journal is © The Royal Society of Chemistry 2021

####################################################################### 
# 
# This file contains crystal structure data downloaded from the 
# Cambridge Structural Database (CSD) hosted by the Cambridge 
# Crystallographic Data Centre (CCDC).
# 
# Full information about CCDC data access policies and citation 
# guidelines are available at http://www.ccdc.cam.ac.uk/access/V1 
# 
# Audit and citation data items may have been added by the CCDC. 
# Please retain this information to preserve the provenance of 
# this file and to allow appropriate attribution of the data. 
# 
#######################################################################

data_complex2
_database_code_depnum_ccdc_archive 'CCDC 2062337'
loop_
_audit_author_name
_audit_author_address
'Vincent Lynch'
;University of Texas at Austin
United States of America
;
_audit_update_record             
;
2021-02-10 deposited with the CCDC.	2021-04-26 downloaded from the CCDC.
;
# start Validation Reply Form
_vrf_PLAT430_shelx               
;
PROBLEM: Short Inter D...A Contact  O2     ..  O4      ..       2.47 Ang.  
RESPONSE: There is an H-bonding interaction between these two atoms that 
appears to be disordered between them.  The hydrogen atom could not be 
located in the difference electron density map and was not included in 
the refinement model.
;
_vrf_PLAT910_shelx               
;
PROBLEM: Missing # of FCF Reflection(s) Below Theta(Min).         25 Note  
RESPONSE: These reflections were probably blocked by the beam stop.
;
# end Validation Reply Form

_audit_creation_method           SHELXL-2016/6
_shelx_SHELXL_version_number     2016/6
_chemical_name_systematic        ?
_chemical_name_common            ?
_chemical_melting_point          ?
_chemical_formula_moiety         
'2 C27 H36 N2, C14 H15 N2 O2 1-, C14 H16 N2 O2, 2 Au 1+, Br 1-'
_chemical_formula_sum            'C82 H102 Au2 Br N8 O4'
_chemical_formula_weight         1737.55

loop_
_atom_type_symbol
_atom_type_description
_atom_type_scat_dispersion_real
_atom_type_scat_dispersion_imag
_atom_type_scat_source
C C 0.0033 0.0016 'International Tables Vol C Tables 4.2.6.8 and 6.1.1.4'
H H 0.0000 0.0000 'International Tables Vol C Tables 4.2.6.8 and 6.1.1.4'
N N 0.0061 0.0033 'International Tables Vol C Tables 4.2.6.8 and 6.1.1.4'
O O 0.0106 0.0060 'International Tables Vol C Tables 4.2.6.8 and 6.1.1.4'
Br Br -0.2901 2.4595 'International Tables Vol C Tables 4.2.6.8 and 6.1.1.4'
Au Au -2.0133 8.8022 'International Tables Vol C Tables 4.2.6.8 and 6.1.1.4'

_space_group_crystal_system      triclinic
_space_group_IT_number           2
_space_group_name_H-M_alt        'P -1'
_space_group_name_Hall           '-P 1'

_shelx_space_group_comment       
;
The symmetry employed for this shelxl refinement is uniquely defined
by the following loop, which should always be used as a source of
symmetry information in preference to the above space-group names.
They are only intended as comments.
;

loop_
_space_group_symop_operation_xyz
'x, y, z'
'-x, -y, -z'

_cell_length_a                   13.630(2)
_cell_length_b                   15.952(2)
_cell_length_c                   19.288(3)
_cell_angle_alpha                86.368(4)
_cell_angle_beta                 88.416(4)
_cell_angle_gamma                78.854(3)
_cell_volume                     4105.8(10)
_cell_formula_units_Z            2
_cell_measurement_temperature    100(2)
_cell_measurement_reflns_used    15657
_cell_measurement_theta_min      3.0
_cell_measurement_theta_max      27.5

_exptl_crystal_description       prism
_exptl_crystal_colour            yellow
_exptl_crystal_density_meas      ?
_exptl_crystal_density_method    ?
_exptl_crystal_density_diffrn    1.405
_exptl_crystal_F_000             1750
_exptl_transmission_factor_min   ?
_exptl_transmission_factor_max   ?
_exptl_crystal_size_max          0.360
_exptl_crystal_size_mid          0.120
_exptl_crystal_size_min          0.090
_exptl_absorpt_coefficient_mu    4.106
_shelx_estimated_absorpt_T_min   0.320
_shelx_estimated_absorpt_T_max   0.709
_exptl_absorpt_correction_type   multi-scan
_exptl_absorpt_correction_T_min  0.607
_exptl_absorpt_correction_T_max  1.00
_exptl_absorpt_process_details   
;
Abscor. T. Higashi (2001). The Rigaku Corporation, Tokyo, Japan.
;
_exptl_absorpt_special_details   ?
_diffrn_ambient_temperature      100(2)
_diffrn_radiation_wavelength     0.71073
_diffrn_radiation_type           MoK\a
_diffrn_source                   'fine focus sealed tube'
_diffrn_measurement_device_type  'Rigaku AFC-12 with Saturn 724+ CCD'
_diffrn_measurement_method       \w-scans
_diffrn_detector_area_resol_mean ?
_diffrn_reflns_number            65764
_diffrn_reflns_av_unetI/netI     0.0352
_diffrn_reflns_av_R_equivalents  0.0391
_diffrn_reflns_limit_h_min       -17
_diffrn_reflns_limit_h_max       17
_diffrn_reflns_limit_k_min       -20
_diffrn_reflns_limit_k_max       20
_diffrn_reflns_limit_l_min       -25
_diffrn_reflns_limit_l_max       25
_diffrn_reflns_theta_min         3.007
_diffrn_reflns_theta_max         27.493
_diffrn_reflns_theta_full        25.242
_diffrn_measured_fraction_theta_max 0.978
_diffrn_measured_fraction_theta_full 0.990
_diffrn_reflns_Laue_measured_fraction_max 0.978
_diffrn_reflns_Laue_measured_fraction_full 0.990
_diffrn_reflns_point_group_measured_fraction_max 0.978
_diffrn_reflns_point_group_measured_fraction_full 0.990
_reflns_number_total             18451
_reflns_number_gt                16450
_reflns_threshold_expression     'I > 2\s(I)'
_reflns_Friedel_coverage         0.000
_reflns_Friedel_fraction_max     .
_reflns_Friedel_fraction_full    .

_reflns_special_details          
;
 Reflections were merged by SHELXL according to the crystal
 class for the calculation of statistics and refinement.
 
 Structure factors included contributions from the .fab file.
 
 _reflns_Friedel_fraction is defined as the number of unique
 Friedel pairs measured divided by the number that would be
 possible theoretically, ignoring centric projections and
 systematic absences.
;


_computing_data_collection       'CrystalClear (Rigaku Inc., 2008)'
_computing_cell_refinement       'CrystalClear (Rigaku Inc., 2008)'
_computing_data_reduction        'CrystalClear (Rigaku Inc., 2008)'

_computing_structure_solution    
;

Sheldrick. G. M.  (2015) SHELXT. Acta Cryst. A71, 3-8.

Sluis, P. v. d. and Spek, T. (1990). Squeeze.  Acta Cryst. A46, 194-201.

;
_computing_structure_refinement  'SHELXL-2016/6 (Sheldrick, 2015)'
_computing_molecular_graphics    'XP SHELXTL/PC, Siemens Analytical'
_computing_publication_material  'XP SHELXTL/PC, Siemens Analytical'


# SQUEEZE RESULTS (Version = 300517)
# Note: Data are Listed for all Voids in the P1 Unit Cell
# i.e. Centre of Gravity, Solvent Accessible Volume,
# Recovered number of Electrons in the Void and
# Details about the Squeezed Material
loop_
_platon_squeeze_void_nr
_platon_squeeze_void_average_x
_platon_squeeze_void_average_y
_platon_squeeze_void_average_z
_platon_squeeze_void_volume
_platon_squeeze_void_count_electrons
_platon_squeeze_void_content
1 0.009 0.301 0.609 120 57 ' '
2 -0.009 0.699 0.391 119 57 ' '
3 0.269 0.245 0.884 12 0 ' '
4 0.730 0.755 0.116 11 0 ' '
_platon_squeeze_void_probe_radius 1.20
_platon_squeeze_details          
;
Two molecules of DCM were badly disordered and could not be 
modeled adequately.  SQUEEZE was used to remove their 
contributions to the scattering factors.
;


_refine_special_details          
;         
  Two molecules of what appeared to be diethyl ether were found to be 
badly disordered.  Attempts 
to model the disorder were unsatisfactory.  The contributions to the 
scattering factors due to these solvent molecules were removed by use of 
the utility SQUEEZE (Sluis and Spek, 1990) in PLATON (Spek, 2009).  
PLATON was used as incorporated in WinGX (Farrugia, 1999).

The Br ion, an isopropyl group on complex 1 with Au1 and the 2,6-di-
isopropyl benzene group were disordered.  The disorder was modeled in 
essentially the same way for each component.  For example, for the 
2,6-diisopropyl benzene group, the site occupancy factors for the 
non-H atoms were set to equal the variable x.  The site occupancy factors 
for the alternate component were set to (1-x).  A common isotropic 
displacement parameter was refined for all atoms involved in 
the disorder while refining x.  The geometry of the two components 
was restrained to be equivalent throughout the refinement process.  
Upon convergence of the variable x, the site occupancy factors 
were fixed for the remainder of the refinement.  Displacement 
parameters for the non-H atoms of the disordered groups were 
restrained to be equivalent in the final refinement model.  The 
displacement parameters for the disordered Br ions were constrained 
to be equal in the final refinement model. 
;


_refine_ls_structure_factor_coef Fsqd
_refine_ls_matrix_type           full
_refine_ls_weighting_scheme      calc
_refine_ls_weighting_details     
'w=1/[\s^2^(Fo^2^)+(0.0494P)^2^+16.8991P] where P=(Fo^2^+2Fc^2^)/3'
_atom_sites_solution_primary     ?
_atom_sites_solution_secondary   ?
_atom_sites_solution_hydrogens   mixed
_refine_ls_hydrogen_treatment    constr
_refine_ls_extinction_method     none
_refine_ls_extinction_coef       .
_refine_ls_number_reflns         18451
_refine_ls_number_parameters     1062
_refine_ls_number_restraints     1188
_refine_ls_R_factor_all          0.0439
_refine_ls_R_factor_gt           0.0387
_refine_ls_wR_factor_ref         0.1048
_refine_ls_wR_factor_gt          0.1014
_refine_ls_goodness_of_fit_ref   1.031
_refine_ls_restrained_S_all      1.006
_refine_ls_shift/su_max          0.046
_refine_ls_shift/su_mean         0.001

loop_
_atom_site_label
_atom_site_type_symbol
_atom_site_fract_x
_atom_site_fract_y
_atom_site_fract_z
_atom_site_U_iso_or_equiv
_atom_site_adp_type
_atom_site_occupancy
_atom_site_site_symmetry_order
_atom_site_calc_flag
_atom_site_refinement_flags_posn
_atom_site_refinement_flags_adp
_atom_site_refinement_flags_occupancy
_atom_site_disorder_assembly
_atom_site_disorder_group
C1 C -0.0507(3) 0.2916(3) 0.2572(2) 0.0244(8) Uani 1 1 d . U . . .
C2 C -0.1289(4) 0.3420(3) 0.3553(2) 0.0317(10) Uani 1 1 d . U . . .
H2 H -0.168110 0.345059 0.396920 0.038 Uiso 1 1 calc R U . . .
C3 C -0.0795(3) 0.4021(3) 0.3278(2) 0.0292(9) Uani 1 1 d . U . . .
H3 H -0.077225 0.455587 0.346078 0.035 Uiso 1 1 calc R U . . .
C4 C -0.1419(4) 0.1932(3) 0.3228(2) 0.0289(9) Uani 1 1 d . U . . .
C5 C -0.0729(4) 0.1247(3) 0.3531(3) 0.0343(10) Uani 1 1 d D U . . .
C6 C -0.1013(4) 0.0455(4) 0.3603(3) 0.0432(13) Uani 1 1 d . U . . .
H6 H -0.056533 -0.002287 0.380633 0.052 Uiso 1 1 calc R U . . .
C7 C -0.1936(4) 0.0350(4) 0.3384(3) 0.0465(13) Uani 1 1 d . U . . .
H7 H -0.211271 -0.019888 0.342904 0.056 Uiso 1 1 calc R U . . .
C8 C -0.2603(4) 0.1042(4) 0.3100(3) 0.0443(13) Uani 1 1 d . U . . .
H8 H -0.323788 0.096155 0.295764 0.053 Uiso 1 1 calc R U . . .
C9 C -0.2368(4) 0.1851(3) 0.3018(3) 0.0316(10) Uani 1 1 d . U . . .
C10 C 0.0282(12) 0.136(5) 0.380(2) 0.043(3) Uani 0.52 1 d D U P A 1
H10 H 0.036303 0.193464 0.358544 0.052 Uiso 0.52 1 calc R U P A 1
C11 C 0.112(3) 0.077(3) 0.3510(14) 0.049(4) Uani 0.52 1 d D U P A 1
H11A H 0.174880 0.095367 0.360439 0.074 Uiso 0.52 1 calc R U P A 1
H11B H 0.104714 0.075753 0.300731 0.074 Uiso 0.52 1 calc R U P A 1
H11C H 0.113947 0.019285 0.372689 0.074 Uiso 0.52 1 calc R U P A 1
C12 C 0.0281(10) 0.1464(11) 0.4544(8) 0.056(3) Uani 0.52 1 d D U P A 1
H12A H 0.011437 0.095390 0.479363 0.084 Uiso 0.52 1 calc R U P A 1
H12B H -0.021714 0.196840 0.465907 0.084 Uiso 0.52 1 calc R U P A 1
H12C H 0.094456 0.153722 0.468150 0.084 Uiso 0.52 1 calc R U P A 1
C10A C 0.0307(13) 0.133(6) 0.377(3) 0.042(3) Uani 0.48 1 d D U P A 2
H10A H 0.040997 0.193091 0.371310 0.051 Uiso 0.48 1 calc R U P A 2
C11A C 0.114(4) 0.071(3) 0.3392(14) 0.048(4) Uani 0.48 1 d D U P A 2
H11D H 0.101330 0.012436 0.345520 0.072 Uiso 0.48 1 calc R U P A 2
H11E H 0.179035 0.073041 0.358562 0.072 Uiso 0.48 1 calc R U P A 2
H11F H 0.113807 0.088276 0.289572 0.072 Uiso 0.48 1 calc R U P A 2
C12A C 0.0427(11) 0.0964(12) 0.4580(8) 0.058(3) Uani 0.48 1 d D U P A 2
H12D H 0.097726 0.117229 0.478730 0.087 Uiso 0.48 1 calc R U P A 2
H12E H 0.057233 0.033721 0.460274 0.087 Uiso 0.48 1 calc R U P A 2
H12F H -0.019520 0.116571 0.483743 0.087 Uiso 0.48 1 calc R U P A 2
C13 C -0.3103(4) 0.2602(3) 0.2694(3) 0.0330(10) Uani 1 1 d . U . . .
H13 H -0.294623 0.313845 0.286715 0.040 Uiso 1 1 calc R U . . .
C14 C -0.2973(4) 0.2647(4) 0.1900(3) 0.0421(12) Uani 1 1 d . U . . .
H14A H -0.228943 0.271689 0.177684 0.063 Uiso 1 1 calc R U . . .
H14B H -0.344945 0.313572 0.169857 0.063 Uiso 1 1 calc R U . . .
H14C H -0.309585 0.211781 0.171798 0.063 Uiso 1 1 calc R U . . .
C15 C -0.4186(4) 0.2567(4) 0.2901(4) 0.0523(15) Uani 1 1 d . U . . .
H15A H -0.437467 0.206743 0.270846 0.078 Uiso 1 1 calc R U . . .
H15B H -0.462757 0.308900 0.271809 0.078 Uiso 1 1 calc R U . . .
H15C H -0.425053 0.252187 0.340845 0.078 Uiso 1 1 calc R U . . .
C16 C 0.0342(3) 0.4117(3) 0.2239(2) 0.0236(8) Uani 1 1 d . U . . .
C17 C -0.0062(3) 0.4659(3) 0.1671(2) 0.0261(9) Uani 1 1 d . U . . .
C18 C 0.0605(4) 0.5045(3) 0.1262(2) 0.0319(10) Uani 1 1 d . U . . .
H18 H 0.036035 0.543192 0.088357 0.038 Uiso 1 1 calc R U . . .
C19 C 0.1614(4) 0.4873(3) 0.1398(3) 0.0327(10) Uani 1 1 d . U . . .
H19 H 0.205706 0.513357 0.110622 0.039 Uiso 1 1 calc R U . . .
C20 C 0.1988(3) 0.4324(3) 0.1956(2) 0.0296(9) Uani 1 1 d . U . . .
H20 H 0.268565 0.420962 0.204213 0.036 Uiso 1 1 calc R U . . .
C21 C 0.1350(3) 0.3937(3) 0.2393(2) 0.0255(9) Uani 1 1 d . U . . .
C22 C -0.1162(3) 0.4847(3) 0.1515(2) 0.0292(9) Uani 1 1 d . U . . .
H22 H -0.149319 0.446409 0.183456 0.035 Uiso 1 1 calc R U . . .
C23 C -0.1351(4) 0.4655(4) 0.0768(3) 0.0494(15) Uani 1 1 d . U . . .
H23A H -0.104125 0.502992 0.044381 0.074 Uiso 1 1 calc R U . . .
H23B H -0.207235 0.475757 0.068917 0.074 Uiso 1 1 calc R U . . .
H23C H -0.105907 0.405636 0.069180 0.074 Uiso 1 1 calc R U . . .
C24 C -0.1628(4) 0.5779(3) 0.1659(3) 0.0405(12) Uani 1 1 d . U . . .
H24A H -0.153513 0.587494 0.214795 0.061 Uiso 1 1 calc R U . . .
H24B H -0.234391 0.588692 0.155973 0.061 Uiso 1 1 calc R U . . .
H24C H -0.130123 0.616787 0.136167 0.061 Uiso 1 1 calc R U . . .
C25 C 0.1770(3) 0.3358(3) 0.3017(2) 0.0297(9) Uani 1 1 d . U . . .
H25 H 0.119572 0.319239 0.328974 0.036 Uiso 1 1 calc R U . . .
C26 C 0.2335(5) 0.3833(4) 0.3489(3) 0.0490(14) Uani 1 1 d . U . . .
H26A H 0.295337 0.393057 0.325497 0.074 Uiso 1 1 calc R U . . .
H26B H 0.249769 0.348728 0.392404 0.074 Uiso 1 1 calc R U . . .
H26C H 0.191444 0.438363 0.359119 0.074 Uiso 1 1 calc R U . . .
C27 C 0.2439(5) 0.2547(4) 0.2787(3) 0.0547(16) Uani 1 1 d . U . . .
H27A H 0.206104 0.224959 0.249133 0.082 Uiso 1 1 calc R U . . .
H27B H 0.267299 0.217398 0.319609 0.082 Uiso 1 1 calc R U . . .
H27C H 0.301450 0.269365 0.252462 0.082 Uiso 1 1 calc R U . . .
C28 C 0.0541(3) 0.1159(3) 0.1210(2) 0.0224(8) Uani 1 1 d . U . . .
C29 C 0.1528(3) 0.0286(3) 0.0486(2) 0.0281(9) Uani 1 1 d . U . . .
H29 H 0.207237 0.005963 0.019179 0.034 Uiso 1 1 calc R U . . .
C30 C 0.0712(3) -0.0050(3) 0.0650(2) 0.0271(9) Uani 1 1 d . U . . .
H30 H 0.056711 -0.056156 0.048691 0.032 Uiso 1 1 calc R U . . .
C31 C -0.0894(3) 0.0416(3) 0.1311(2) 0.0263(9) Uani 1 1 d . U . . .
H31A H -0.102215 0.060908 0.178839 0.032 Uiso 1 1 calc R U . . .
H31B H -0.096373 -0.019051 0.131710 0.032 Uiso 1 1 calc R U . . .
C32 C -0.1669(3) 0.0953(3) 0.0824(2) 0.0231(8) Uani 1 1 d . U . . .
C33 C 0.2104(3) 0.1612(3) 0.0806(2) 0.0272(9) Uani 1 1 d . U . . .
C34 C 0.2982(4) 0.1378(4) 0.1189(2) 0.0344(11) Uani 1 1 d . U . . .
C35 C 0.3662(4) 0.1931(4) 0.1129(3) 0.0423(13) Uani 1 1 d . U . . .
H35 H 0.427670 0.177778 0.136813 0.051 Uiso 1 1 calc R U . . .
C36 C 0.3466(4) 0.2693(4) 0.0733(3) 0.0440(14) Uani 1 1 d . U . . .
C37 C 0.2578(5) 0.2903(4) 0.0360(3) 0.0441(13) Uani 1 1 d . U . . .
H37 H 0.244622 0.342271 0.007936 0.053 Uiso 1 1 calc R U . . .
C38 C 0.1883(4) 0.2368(3) 0.0391(3) 0.0351(11) Uani 1 1 d . U . . .
C39 C 0.3175(4) 0.0591(4) 0.1666(3) 0.0428(13) Uani 1 1 d . U . . .
H39A H 0.288659 0.072588 0.212577 0.064 Uiso 1 1 calc R U . . .
H39B H 0.389799 0.038413 0.170462 0.064 Uiso 1 1 calc R U . . .
H39C H 0.286800 0.014720 0.147992 0.064 Uiso 1 1 calc R U . . .
C40 C 0.4216(5) 0.3276(5) 0.0690(4) 0.067(2) Uani 1 1 d . U . . .
H40A H 0.460295 0.319519 0.111819 0.100 Uiso 1 1 calc R U . . .
H40B H 0.386413 0.387227 0.063268 0.100 Uiso 1 1 calc R U . . .
H40C H 0.466862 0.313979 0.029217 0.100 Uiso 1 1 calc R U . . .
C41 C 0.0938(5) 0.2592(4) -0.0017(3) 0.0495(15) Uani 1 1 d . U . . .
H41A H 0.083599 0.319451 -0.018613 0.074 Uiso 1 1 calc R U . . .
H41B H 0.037032 0.249944 0.028199 0.074 Uiso 1 1 calc R U . . .
H41C H 0.098855 0.222933 -0.041263 0.074 Uiso 1 1 calc R U . . .
C42 C 0.3908(3) -0.3172(3) 0.2867(2) 0.0267(9) Uani 1 1 d . U . . .
C43 C 0.3125(3) -0.3970(3) 0.3625(3) 0.0310(10) Uani 1 1 d . U . . .
H43 H 0.293135 -0.423488 0.404867 0.037 Uiso 1 1 calc R U . . .
C44 C 0.2777(4) -0.4031(3) 0.2986(3) 0.0311(10) Uani 1 1 d . U . . .
H44 H 0.228744 -0.434774 0.287130 0.037 Uiso 1 1 calc R U . . .
C45 C 0.4454(3) -0.3273(3) 0.4088(2) 0.0254(9) Uani 1 1 d . U . . .
C46 C 0.5375(4) -0.3815(3) 0.4182(2) 0.0284(9) Uani 1 1 d . U . . .
C47 C 0.5964(4) -0.3653(3) 0.4717(3) 0.0345(10) Uani 1 1 d . U . . .
H47 H 0.660012 -0.400872 0.479688 0.041 Uiso 1 1 calc R U . . .
C48 C 0.5631(4) -0.2979(3) 0.5133(3) 0.0384(11) Uani 1 1 d . U . . .
H48 H 0.603370 -0.288340 0.550307 0.046 Uiso 1 1 calc R U . . .
C49 C 0.4716(4) -0.2441(3) 0.5018(2) 0.0344(10) Uani 1 1 d . U . . .
H49 H 0.450759 -0.197275 0.530363 0.041 Uiso 1 1 calc R U . . .
C50 C 0.4095(3) -0.2575(3) 0.4488(2) 0.0283(9) Uani 1 1 d . U . . .
C51 C 0.5745(4) -0.4568(3) 0.3731(3) 0.0335(10) Uani 1 1 d . U . . .
H51 H 0.519522 -0.460252 0.340763 0.040 Uiso 1 1 calc R U . . .
C52 C 0.6646(4) -0.4408(4) 0.3288(3) 0.0425(13) Uani 1 1 d . U . . .
H52A H 0.645000 -0.389165 0.298235 0.064 Uiso 1 1 calc R U . . .
H52B H 0.688408 -0.489946 0.300677 0.064 Uiso 1 1 calc R U . . .
H52C H 0.718259 -0.433075 0.359211 0.064 Uiso 1 1 calc R U . . .
C53 C 0.5983(6) -0.5414(4) 0.4155(3) 0.0531(16) Uani 1 1 d . U . . .
H53A H 0.656720 -0.542271 0.444236 0.080 Uiso 1 1 calc R U . . .
H53B H 0.612748 -0.588442 0.384170 0.080 Uiso 1 1 calc R U . . .
H53C H 0.540820 -0.548254 0.445513 0.080 Uiso 1 1 calc R U . . .
C54 C 0.3103(4) -0.1984(3) 0.4354(3) 0.0371(11) Uani 1 1 d D U . . .
H54 H 0.284811 -0.211127 0.389883 0.045 Uiso 1 1 d R U . B .
C55 C 0.2348(8) -0.2254(8) 0.4901(6) 0.049(3) Uani 0.54 1 d D U P B 1
H55A H 0.229008 -0.284779 0.484331 0.074 Uiso 0.54 1 calc R U P B 1
H55B H 0.169274 -0.187944 0.483689 0.074 Uiso 0.54 1 calc R U P B 1
H55C H 0.258562 -0.220375 0.536915 0.074 Uiso 0.54 1 calc R U P B 1
C56 C 0.3171(10) -0.1037(5) 0.4449(7) 0.058(3) Uani 0.54 1 d D U P B 1
H56A H 0.317561 -0.094103 0.494561 0.087 Uiso 0.54 1 calc R U P B 1
H56B H 0.259206 -0.065796 0.423444 0.087 Uiso 0.54 1 calc R U P B 1
H56C H 0.378675 -0.091450 0.422664 0.087 Uiso 0.54 1 calc R U P B 1
C55A C 0.2454(12) -0.1728(11) 0.5001(7) 0.064(4) Uani 0.46 1 d D U P B 2
H55D H 0.237263 -0.224424 0.528212 0.096 Uiso 0.46 1 calc R U P B 2
H55E H 0.179621 -0.140895 0.485579 0.096 Uiso 0.46 1 calc R U P B 2
H55F H 0.277995 -0.136775 0.527632 0.096 Uiso 0.46 1 calc R U P B 2
C56A C 0.3309(8) -0.1160(6) 0.3947(7) 0.043(3) Uani 0.46 1 d D U P B 2
H56D H 0.366856 -0.084858 0.424441 0.065 Uiso 0.46 1 calc R U P B 2
H56E H 0.267319 -0.079404 0.380916 0.065 Uiso 0.46 1 calc R U P B 2
H56F H 0.371621 -0.131789 0.353170 0.065 Uiso 0.46 1 calc R U P B 2
C57 C 0.3059(7) -0.3392(5) 0.1830(5) 0.0261(19) Uani 0.52 1 d D U P C 1
C58 C 0.3798(7) -0.3819(5) 0.1390(4) 0.0292(18) Uani 0.52 1 d D U P C 1
C59 C 0.3620(8) -0.3716(6) 0.0675(5) 0.0342(18) Uani 0.52 1 d D U P C 1
H59 H 0.410200 -0.399597 0.035871 0.041 Uiso 0.52 1 calc R U P C 1
C60 C 0.2740(9) -0.3205(6) 0.0427(5) 0.0340(18) Uani 0.52 1 d D U P C 1
H60 H 0.262953 -0.313910 -0.005944 0.041 Uiso 0.52 1 calc R U P C 1
C61 C 0.2032(8) -0.2797(6) 0.0870(5) 0.0362(19) Uani 0.52 1 d D U P C 1
H61 H 0.143970 -0.245282 0.068421 0.043 Uiso 0.52 1 calc R U P C 1
C62 C 0.2157(7) -0.2873(5) 0.1600(5) 0.0310(18) Uani 0.52 1 d D U P C 1
C63 C 0.4775(8) -0.4373(6) 0.1674(5) 0.031(2) Uani 0.52 1 d D U P C 1
H63 H 0.501739 -0.402454 0.202232 0.038 Uiso 0.52 1 calc R U P C 1
C64 C 0.5615(10) -0.4541(10) 0.1126(8) 0.051(3) Uani 0.52 1 d D U P C 1
H64A H 0.622672 -0.485604 0.134643 0.077 Uiso 0.52 1 calc R U P C 1
H64B H 0.573581 -0.399420 0.091479 0.077 Uiso 0.52 1 calc R U P C 1
H64C H 0.541796 -0.487979 0.076568 0.077 Uiso 0.52 1 calc R U P C 1
C65 C 0.4656(13) -0.5177(10) 0.2055(10) 0.040(3) Uani 0.52 1 d D U P C 1
H65A H 0.422225 -0.504739 0.246360 0.060 Uiso 0.52 1 calc R U P C 1
H65B H 0.531232 -0.549464 0.220424 0.060 Uiso 0.52 1 calc R U P C 1
H65C H 0.435426 -0.552350 0.175155 0.060 Uiso 0.52 1 calc R U P C 1
C66 C 0.1390(7) -0.2418(6) 0.2090(6) 0.039(2) Uani 0.52 1 d D U P C 1
H66 H 0.141053 -0.276075 0.254427 0.047 Uiso 0.52 1 calc R U P C 1
C67 C 0.0329(8) -0.2244(8) 0.1814(8) 0.051(3) Uani 0.52 1 d D U P C 1
H67A H 0.029487 -0.186595 0.139090 0.076 Uiso 0.52 1 calc R U P C 1
H67B H -0.013522 -0.196846 0.216564 0.076 Uiso 0.52 1 calc R U P C 1
H67C H 0.014490 -0.278544 0.170720 0.076 Uiso 0.52 1 calc R U P C 1
C68 C 0.1695(9) -0.1535(6) 0.2203(7) 0.045(3) Uani 0.52 1 d D U P C 1
H68A H 0.235823 -0.163579 0.241145 0.067 Uiso 0.52 1 calc R U P C 1
H68B H 0.120513 -0.120668 0.251292 0.067 Uiso 0.52 1 calc R U P C 1
H68C H 0.171189 -0.121285 0.175438 0.067 Uiso 0.52 1 calc R U P C 1
C57A C 0.3304(7) -0.3538(5) 0.1725(5) 0.027(2) Uani 0.48 1 d D U P C 2
C58A C 0.4072(7) -0.4058(6) 0.1371(5) 0.0295(18) Uani 0.48 1 d D U P C 2
C59A C 0.3981(8) -0.4043(6) 0.0650(5) 0.0359(19) Uani 0.48 1 d D U P C 2
H59A H 0.448280 -0.438664 0.038437 0.043 Uiso 0.48 1 calc R U P C 2
C60A C 0.3164(9) -0.3532(7) 0.0317(5) 0.035(2) Uani 0.48 1 d D U P C 2
H60A H 0.312238 -0.353360 -0.017411 0.042 Uiso 0.48 1 calc R U P C 2
C61A C 0.2420(9) -0.3026(6) 0.0676(6) 0.034(2) Uani 0.48 1 d D U P C 2
H61A H 0.187438 -0.268090 0.043375 0.040 Uiso 0.48 1 calc R U P C 2
C62A C 0.2462(8) -0.3015(6) 0.1413(5) 0.0310(18) Uani 0.48 1 d D U P C 2
C63A C 0.4981(8) -0.4614(8) 0.1743(6) 0.037(2) Uani 0.48 1 d D U P C 2
H63A H 0.520108 -0.423542 0.207752 0.044 Uiso 0.48 1 calc R U P C 2
C64A C 0.5878(10) -0.4864(10) 0.1248(8) 0.046(3) Uani 0.48 1 d D U P C 2
H64D H 0.644433 -0.519402 0.151073 0.069 Uiso 0.48 1 calc R U P C 2
H64E H 0.606546 -0.434567 0.102820 0.069 Uiso 0.48 1 calc R U P C 2
H64F H 0.569616 -0.521260 0.088933 0.069 Uiso 0.48 1 calc R U P C 2
C65A C 0.4773(13) -0.5359(12) 0.2167(11) 0.036(3) Uani 0.48 1 d D U P C 2
H65D H 0.418136 -0.518258 0.246219 0.055 Uiso 0.48 1 calc R U P C 2
H65E H 0.534885 -0.559571 0.245944 0.055 Uiso 0.48 1 calc R U P C 2
H65F H 0.464928 -0.579462 0.186215 0.055 Uiso 0.48 1 calc R U P C 2
C66A C 0.1664(8) -0.2461(6) 0.1821(6) 0.036(2) Uani 0.48 1 d D U P C 2
H66A H 0.162396 -0.272613 0.230191 0.043 Uiso 0.48 1 calc R U P C 2
C67A C 0.0637(9) -0.2313(9) 0.1492(8) 0.053(3) Uani 0.48 1 d D U P C 2
H67D H 0.066362 -0.201864 0.103261 0.079 Uiso 0.48 1 calc R U P C 2
H67E H 0.014796 -0.196006 0.178805 0.079 Uiso 0.48 1 calc R U P C 2
H67F H 0.043781 -0.286467 0.144545 0.079 Uiso 0.48 1 calc R U P C 2
C68A C 0.2009(11) -0.1581(7) 0.1855(9) 0.053(3) Uani 0.48 1 d D U P C 2
H68D H 0.265508 -0.167175 0.208578 0.079 Uiso 0.48 1 calc R U P C 2
H68E H 0.151111 -0.119115 0.211690 0.079 Uiso 0.48 1 calc R U P C 2
H68F H 0.207498 -0.133091 0.138239 0.079 Uiso 0.48 1 calc R U P C 2
C69 C 0.5428(3) -0.1488(3) 0.1922(2) 0.0254(9) Uani 1 1 d . U . . .
C70 C 0.6024(3) -0.0659(3) 0.1098(2) 0.0303(10) Uani 1 1 d . U . . .
H70 H 0.616055 -0.041151 0.065316 0.036 Uiso 1 1 calc R U . . .
C71 C 0.6340(3) -0.0467(3) 0.1710(3) 0.0308(10) Uani 1 1 d . U . . .
H71 H 0.674256 -0.005658 0.178096 0.037 Uiso 1 1 calc R U . . .
C72 C 0.5048(4) -0.1726(3) 0.0706(2) 0.0282(9) Uani 1 1 d . U . . .
H72A H 0.477333 -0.220442 0.093698 0.034 Uiso 1 1 calc R U . . .
H72B H 0.559657 -0.197492 0.038970 0.034 Uiso 1 1 calc R U . . .
C73 C 0.4223(3) -0.1157(3) 0.0271(2) 0.0238(8) Uani 1 1 d . U . . .
C74 C 0.6188(3) -0.1040(3) 0.2946(2) 0.0260(9) Uani 1 1 d . U . . .
C75 C 0.6957(3) -0.1691(3) 0.3196(3) 0.0291(9) Uani 1 1 d . U . . .
C76 C 0.7147(3) -0.1742(3) 0.3912(3) 0.0309(10) Uani 1 1 d . U . . .
H76 H 0.765658 -0.218724 0.409532 0.037 Uiso 1 1 calc R U . . .
C77 C 0.6623(3) -0.1170(3) 0.4356(2) 0.0319(10) Uani 1 1 d . U . . .
C78 C 0.5868(3) -0.0527(3) 0.4084(2) 0.0306(10) Uani 1 1 d . U . . .
H78 H 0.549648 -0.013257 0.438798 0.037 Uiso 1 1 calc R U . . .
C79 C 0.5641(3) -0.0443(3) 0.3381(2) 0.0288(9) Uani 1 1 d . U . . .
C80 C 0.7568(4) -0.2303(4) 0.2715(3) 0.0410(12) Uani 1 1 d . U . . .
H80A H 0.712675 -0.260808 0.248017 0.062 Uiso 1 1 calc R U . . .
H80B H 0.806197 -0.271569 0.298390 0.062 Uiso 1 1 calc R U . . .
H80C H 0.791272 -0.198304 0.236870 0.062 Uiso 1 1 calc R U . . .
C81 C 0.6849(4) -0.1235(4) 0.5124(3) 0.0417(12) Uani 1 1 d . U . . .
H81A H 0.737136 -0.173910 0.522865 0.063 Uiso 1 1 calc R U . . .
H81B H 0.624163 -0.128945 0.539321 0.063 Uiso 1 1 calc R U . . .
H81C H 0.707924 -0.071949 0.524639 0.063 Uiso 1 1 calc R U . . .
C82 C 0.4809(4) 0.0247(4) 0.3107(3) 0.0404(12) Uani 1 1 d . U . . .
H82A H 0.459953 0.066060 0.346172 0.061 Uiso 1 1 calc R U . . .
H82B H 0.424140 -0.000900 0.298877 0.061 Uiso 1 1 calc R U . . .
H82C H 0.504346 0.053866 0.268999 0.061 Uiso 1 1 calc R U . . .
N1 N -0.1116(3) 0.2753(2) 0.3117(2) 0.0281(8) Uani 1 1 d . U . . .
N2 N -0.0328(3) 0.3704(2) 0.26798(19) 0.0240(7) Uani 1 1 d . U . . .
N3 N 0.1406(3) 0.1037(2) 0.08420(19) 0.0245(7) Uani 1 1 d . U . . .
N4 N 0.0126(3) 0.0483(2) 0.10965(18) 0.0241(7) Uani 1 1 d . U . . .
N5 N 0.5465(3) -0.1286(2) 0.12360(19) 0.0249(7) Uani 1 1 d . U . . .
N6 N 0.5968(3) -0.0978(2) 0.22183(19) 0.0258(8) Uani 1 1 d . U . . .
N7 N 0.3827(3) -0.3441(2) 0.3538(2) 0.0269(8) Uani 1 1 d . U . . .
N8 N 0.3269(3) -0.3543(2) 0.2528(2) 0.0302(8) Uani 1 1 d . U . . .
O1 O -0.1418(2) 0.1460(2) 0.03843(17) 0.0291(7) Uani 1 1 d . U . . .
O2 O -0.2553(2) 0.0801(2) 0.09394(16) 0.0284(7) Uani 1 1 d . U . . .
O3 O 0.3937(2) -0.0407(2) 0.03725(17) 0.0291(7) Uani 1 1 d . U . . .
O4 O 0.3917(2) -0.1587(2) -0.01961(17) 0.0298(7) Uani 1 1 d . U . . .
Br1 Br -0.16149(9) 0.46672(9) 0.49872(7) 0.0649(3) Uani 0.73 1 d . U P . .
Br1A Br -0.1332(3) 0.4934(3) 0.4880(2) 0.0649(3) Uani 0.27 1 d . U P . .
Au1 Au 0.00223(2) 0.20873(2) 0.18574(2) 0.02163(5) Uani 1 1 d . U . . .
Au2 Au 0.47060(2) -0.23405(2) 0.24200(2) 0.02429(5) Uani 1 1 d . U . . .

loop_
_atom_site_aniso_label
_atom_site_aniso_U_11
_atom_site_aniso_U_22
_atom_site_aniso_U_33
_atom_site_aniso_U_23
_atom_site_aniso_U_13
_atom_site_aniso_U_12
C1 0.027(2) 0.028(2) 0.0199(19) 0.0032(16) 0.0031(16) -0.0108(17)
C2 0.034(2) 0.035(2) 0.026(2) -0.0044(18) 0.0104(18) -0.0091(19)
C3 0.031(2) 0.031(2) 0.027(2) -0.0051(18) 0.0078(18) -0.0080(18)
C4 0.032(2) 0.026(2) 0.031(2) 0.0031(17) 0.0052(18) -0.0136(18)
C5 0.030(2) 0.038(3) 0.035(2) 0.006(2) 0.0001(19) -0.011(2)
C6 0.041(3) 0.039(3) 0.049(3) 0.016(2) -0.001(2) -0.012(2)
C7 0.047(3) 0.035(3) 0.060(3) 0.009(2) -0.003(3) -0.019(2)
C8 0.042(3) 0.040(3) 0.054(3) 0.006(2) -0.008(2) -0.019(2)
C9 0.032(2) 0.032(2) 0.031(2) 0.0030(18) -0.0001(19) -0.0110(19)
C10 0.028(4) 0.050(6) 0.051(5) 0.004(4) -0.001(4) -0.009(4)
C11 0.032(6) 0.058(8) 0.055(8) 0.001(7) -0.011(7) -0.001(6)
C12 0.033(5) 0.071(7) 0.066(7) -0.006(7) -0.006(5) -0.014(6)
C10A 0.028(5) 0.049(6) 0.050(5) 0.002(4) -0.002(4) -0.011(4)
C11A 0.033(7) 0.052(8) 0.054(8) 0.009(7) -0.009(8) 0.000(6)
C12A 0.040(6) 0.078(8) 0.054(6) 0.001(7) 0.000(5) -0.006(7)
C13 0.031(2) 0.035(2) 0.034(2) 0.0005(19) -0.0001(19) -0.0074(19)
C14 0.040(3) 0.048(3) 0.035(3) 0.000(2) -0.004(2) 0.000(2)
C15 0.036(3) 0.056(4) 0.063(4) 0.010(3) 0.004(3) -0.008(3)
C16 0.027(2) 0.0234(19) 0.0231(19) -0.0007(16) 0.0058(16) -0.0116(16)
C17 0.029(2) 0.027(2) 0.024(2) -0.0014(16) 0.0014(17) -0.0095(17)
C18 0.040(3) 0.032(2) 0.025(2) 0.0015(18) 0.0050(19) -0.013(2)
C19 0.036(2) 0.034(2) 0.031(2) -0.0021(19) 0.0082(19) -0.018(2)
C20 0.025(2) 0.037(2) 0.030(2) -0.0050(19) 0.0047(17) -0.0148(18)
C21 0.030(2) 0.025(2) 0.023(2) -0.0038(16) 0.0030(17) -0.0119(17)
C22 0.028(2) 0.032(2) 0.028(2) 0.0030(18) 0.0001(17) -0.0098(18)
C23 0.038(3) 0.068(4) 0.044(3) -0.017(3) -0.006(2) -0.008(3)
C24 0.037(3) 0.036(3) 0.047(3) -0.002(2) 0.001(2) -0.004(2)
C25 0.027(2) 0.033(2) 0.030(2) 0.0010(18) -0.0012(18) -0.0075(18)
C26 0.063(4) 0.045(3) 0.039(3) 0.006(2) -0.019(3) -0.010(3)
C27 0.071(4) 0.036(3) 0.049(3) 0.006(2) 0.008(3) 0.008(3)
C28 0.026(2) 0.026(2) 0.0149(17) -0.0006(15) -0.0050(15) -0.0039(16)
C29 0.026(2) 0.030(2) 0.027(2) -0.0020(17) -0.0054(17) -0.0029(17)
C30 0.025(2) 0.027(2) 0.028(2) -0.0009(17) -0.0052(17) -0.0023(17)
C31 0.028(2) 0.028(2) 0.024(2) 0.0031(16) -0.0003(17) -0.0108(17)
C32 0.024(2) 0.0235(19) 0.024(2) -0.0039(16) -0.0009(16) -0.0089(16)
C33 0.023(2) 0.038(2) 0.024(2) -0.0062(18) 0.0024(16) -0.0133(18)
C34 0.028(2) 0.054(3) 0.023(2) -0.009(2) 0.0006(18) -0.012(2)
C35 0.030(2) 0.071(4) 0.032(3) -0.023(3) 0.004(2) -0.020(2)
C36 0.045(3) 0.055(3) 0.042(3) -0.029(3) 0.020(2) -0.028(3)
C37 0.051(3) 0.041(3) 0.045(3) -0.010(2) 0.019(2) -0.019(2)
C38 0.035(2) 0.042(3) 0.030(2) -0.003(2) 0.0060(19) -0.012(2)
C39 0.030(3) 0.064(4) 0.032(3) -0.002(2) -0.009(2) -0.003(2)
C40 0.066(4) 0.081(5) 0.072(4) -0.049(4) 0.036(4) -0.051(4)
C41 0.048(3) 0.054(3) 0.045(3) 0.020(3) -0.007(3) -0.012(3)
C42 0.026(2) 0.027(2) 0.028(2) 0.0066(17) -0.0081(17) -0.0099(17)
C43 0.029(2) 0.031(2) 0.035(2) 0.0044(19) 0.0020(19) -0.0137(18)
C44 0.029(2) 0.026(2) 0.041(3) 0.0054(19) -0.0057(19) -0.0132(18)
C45 0.027(2) 0.030(2) 0.022(2) 0.0038(16) -0.0007(16) -0.0128(17)
C46 0.031(2) 0.029(2) 0.026(2) 0.0033(17) -0.0001(17) -0.0101(18)
C47 0.035(2) 0.034(2) 0.035(2) 0.004(2) -0.009(2) -0.009(2)
C48 0.046(3) 0.037(3) 0.034(2) 0.005(2) -0.015(2) -0.013(2)
C49 0.046(3) 0.032(2) 0.026(2) -0.0012(18) -0.001(2) -0.010(2)
C50 0.030(2) 0.028(2) 0.028(2) 0.0039(17) 0.0019(18) -0.0089(18)
C51 0.036(2) 0.034(2) 0.030(2) -0.0031(19) 0.0029(19) -0.008(2)
C52 0.040(3) 0.046(3) 0.037(3) 0.007(2) 0.011(2) -0.002(2)
C53 0.081(4) 0.032(3) 0.044(3) -0.003(2) 0.020(3) -0.009(3)
C54 0.033(2) 0.032(2) 0.047(3) -0.003(2) 0.002(2) -0.008(2)
C55 0.034(5) 0.061(7) 0.050(6) -0.012(5) 0.014(4) 0.001(5)
C56 0.066(7) 0.033(5) 0.069(7) 0.003(5) -0.003(6) 0.006(5)
C55A 0.055(7) 0.068(8) 0.064(8) -0.006(7) 0.022(6) -0.001(7)
C56A 0.031(5) 0.024(5) 0.068(8) 0.010(5) 0.007(5) 0.007(4)
C57 0.028(4) 0.027(3) 0.027(3) 0.004(3) -0.001(3) -0.018(3)
C58 0.032(4) 0.030(3) 0.028(3) 0.000(3) -0.002(3) -0.011(3)
C59 0.036(4) 0.036(4) 0.031(3) 0.003(3) -0.003(3) -0.010(3)
C60 0.038(4) 0.036(4) 0.029(3) 0.006(3) -0.005(3) -0.010(3)
C61 0.037(4) 0.034(3) 0.038(4) 0.007(3) -0.010(3) -0.009(3)
C62 0.031(3) 0.031(3) 0.033(3) 0.006(3) -0.005(3) -0.013(3)
C63 0.035(4) 0.028(4) 0.033(4) -0.004(3) 0.003(3) -0.010(3)
C64 0.046(6) 0.053(7) 0.055(7) -0.004(6) 0.005(6) -0.011(5)
C65 0.041(6) 0.031(7) 0.046(7) -0.010(5) -0.005(5) -0.002(5)
C66 0.038(4) 0.034(4) 0.045(4) 0.000(4) -0.007(4) -0.004(3)
C67 0.046(6) 0.042(5) 0.065(7) 0.002(6) -0.016(5) -0.009(5)
C68 0.044(6) 0.034(5) 0.054(6) 0.000(5) -0.019(5) -0.002(4)
C57A 0.031(4) 0.026(4) 0.027(4) 0.004(3) -0.010(3) -0.013(3)
C58A 0.033(4) 0.030(4) 0.028(3) 0.003(3) -0.001(3) -0.011(3)
C59A 0.036(4) 0.042(4) 0.032(3) 0.004(3) -0.003(3) -0.014(3)
C60A 0.036(4) 0.039(4) 0.030(4) 0.007(3) -0.004(3) -0.013(3)
C61A 0.034(4) 0.033(4) 0.033(4) 0.007(3) -0.006(3) -0.007(3)
C62A 0.033(4) 0.029(3) 0.032(3) 0.005(3) -0.006(3) -0.011(3)
C63A 0.036(4) 0.040(5) 0.036(4) -0.003(4) -0.005(3) -0.008(4)
C64A 0.043(6) 0.049(7) 0.047(6) -0.002(6) 0.000(5) -0.011(6)
C65A 0.041(7) 0.033(7) 0.036(6) 0.002(5) -0.006(5) -0.009(5)
C66A 0.034(4) 0.033(3) 0.042(4) 0.006(3) -0.012(3) -0.007(3)
C67A 0.047(6) 0.046(6) 0.065(7) 0.010(6) -0.017(6) -0.008(5)
C68A 0.050(7) 0.037(5) 0.070(8) 0.008(6) -0.025(6) -0.007(5)
C69 0.027(2) 0.027(2) 0.024(2) 0.0001(16) -0.0032(16) -0.0100(17)
C70 0.030(2) 0.033(2) 0.029(2) 0.0036(18) 0.0029(18) -0.0126(19)
C71 0.029(2) 0.032(2) 0.034(2) 0.0051(19) 0.0007(18) -0.0152(18)
C72 0.032(2) 0.029(2) 0.025(2) -0.0061(17) -0.0048(17) -0.0073(18)
C73 0.0208(19) 0.030(2) 0.0204(19) 0.0008(16) 0.0055(15) -0.0068(16)
C74 0.028(2) 0.031(2) 0.023(2) 0.0039(17) -0.0080(17) -0.0155(18)
C75 0.027(2) 0.029(2) 0.034(2) -0.0003(18) -0.0014(18) -0.0136(18)
C76 0.027(2) 0.031(2) 0.036(2) 0.0066(19) -0.0082(18) -0.0090(18)
C77 0.026(2) 0.042(3) 0.030(2) 0.0049(19) -0.0064(18) -0.0150(19)
C78 0.028(2) 0.036(2) 0.028(2) -0.0024(18) -0.0025(18) -0.0069(19)
C79 0.025(2) 0.033(2) 0.031(2) 0.0021(18) -0.0054(17) -0.0112(18)
C80 0.040(3) 0.038(3) 0.044(3) -0.009(2) -0.001(2) -0.004(2)
C81 0.041(3) 0.054(3) 0.031(3) 0.001(2) -0.012(2) -0.011(2)
C82 0.036(3) 0.045(3) 0.036(3) 0.001(2) -0.005(2) 0.001(2)
N1 0.0278(18) 0.0277(18) 0.0304(19) 0.0034(15) 0.0084(15) -0.0121(15)
N2 0.0244(17) 0.0243(17) 0.0245(17) 0.0013(14) 0.0069(14) -0.0098(14)
N3 0.0191(16) 0.0284(18) 0.0262(18) -0.0015(14) -0.0020(14) -0.0048(14)
N4 0.0246(17) 0.0261(18) 0.0223(17) 0.0025(14) -0.0042(14) -0.0074(14)
N5 0.0284(18) 0.0256(17) 0.0213(17) 0.0038(14) -0.0021(14) -0.0084(15)
N6 0.0279(18) 0.0295(18) 0.0237(18) 0.0022(14) -0.0040(14) -0.0152(15)
N7 0.0292(19) 0.0273(18) 0.0263(18) 0.0054(15) -0.0004(15) -0.0129(15)
N8 0.034(2) 0.0265(18) 0.033(2) 0.0095(15) -0.0104(16) -0.0138(16)
O1 0.0247(15) 0.0312(16) 0.0315(17) 0.0093(13) -0.0014(13) -0.0088(13)
O2 0.0231(15) 0.0350(17) 0.0296(16) 0.0014(13) -0.0004(12) -0.0125(13)
O3 0.0259(15) 0.0307(16) 0.0301(16) -0.0031(13) -0.0016(13) -0.0033(13)
O4 0.0286(16) 0.0337(17) 0.0290(16) -0.0042(13) -0.0040(13) -0.0091(13)
Br1 0.0588(8) 0.0796(9) 0.0552(6) -0.0162(6) 0.0057(5) -0.0072(5)
Br1A 0.0588(8) 0.0796(9) 0.0552(6) -0.0162(6) 0.0057(5) -0.0072(5)
Au1 0.02099(8) 0.02476(8) 0.02052(8) 0.00113(6) 0.00045(6) -0.00869(6)
Au2 0.02893(9) 0.02482(9) 0.02229(9) 0.00535(6) -0.00772(6) -0.01419(7)

_geom_special_details            
;
 All esds (except the esd in the dihedral angle between two l.s. planes)
 are estimated using the full covariance matrix.  The cell esds are taken
 into account individually in the estimation of esds in distances, angles
 and torsion angles; correlations between esds in cell parameters are only
 used when they are defined by crystal symmetry.  An approximate (isotropic)
 treatment of cell esds is used for estimating esds involving l.s. planes.
;

loop_
_geom_bond_atom_site_label_1
_geom_bond_atom_site_label_2
_geom_bond_distance
_geom_bond_site_symmetry_2
_geom_bond_publ_flag
C1 N2 1.355(6) . ?
C1 N1 1.365(5) . ?
C1 Au1 1.995(4) . ?
C2 C3 1.349(7) . ?
C2 N1 1.380(6) . ?
C2 H2 0.9500 . ?
C3 N2 1.379(5) . ?
C3 H3 0.9500 . ?
C4 C9 1.398(7) . ?
C4 C5 1.404(7) . ?
C4 N1 1.448(6) . ?
C5 C6 1.390(7) . ?
C5 C10A 1.530(9) . ?
C5 C10 1.530(9) . ?
C6 C7 1.382(8) . ?
C6 H6 0.9500 . ?
C7 C8 1.380(8) . ?
C7 H7 0.9500 . ?
C8 C9 1.388(7) . ?
C8 H8 0.9500 . ?
C9 C13 1.518(7) . ?
C10 C11 1.46(3) . ?
C10 C12 1.46(3) . ?
C10 H10 1.0000 . ?
C11 H11A 0.9800 . ?
C11 H11B 0.9800 . ?
C11 H11C 0.9800 . ?
C12 H12A 0.9800 . ?
C12 H12B 0.9800 . ?
C12 H12C 0.9800 . ?
C10A C11A 1.55(3) . ?
C10A C12A 1.63(7) . ?
C10A H10A 1.0000 . ?
C11A H11D 0.9800 . ?
C11A H11E 0.9800 . ?
C11A H11F 0.9800 . ?
C12A H12D 0.9800 . ?
C12A H12E 0.9800 . ?
C12A H12F 0.9800 . ?
C13 C15 1.529(7) . ?
C13 C14 1.535(7) . ?
C13 H13 1.0000 . ?
C14 H14A 0.9800 . ?
C14 H14B 0.9800 . ?
C14 H14C 0.9800 . ?
C15 H15A 0.9800 . ?
C15 H15B 0.9800 . ?
C15 H15C 0.9800 . ?
C16 C21 1.385(6) . ?
C16 C17 1.408(6) . ?
C16 N2 1.452(5) . ?
C17 C18 1.393(6) . ?
C17 C22 1.506(6) . ?
C18 C19 1.378(7) . ?
C18 H18 0.9500 . ?
C19 C20 1.388(7) . ?
C19 H19 0.9500 . ?
C20 C21 1.395(6) . ?
C20 H20 0.9500 . ?
C21 C25 1.524(6) . ?
C22 C23 1.532(7) . ?
C22 C24 1.538(7) . ?
C22 H22 1.0000 . ?
C23 H23A 0.9800 . ?
C23 H23B 0.9800 . ?
C23 H23C 0.9800 . ?
C24 H24A 0.9800 . ?
C24 H24B 0.9800 . ?
C24 H24C 0.9800 . ?
C25 C27 1.514(7) . ?
C25 C26 1.533(7) . ?
C25 H25 1.0000 . ?
C26 H26A 0.9800 . ?
C26 H26B 0.9800 . ?
C26 H26C 0.9800 . ?
C27 H27A 0.9800 . ?
C27 H27B 0.9800 . ?
C27 H27C 0.9800 . ?
C28 N4 1.342(6) . ?
C28 N3 1.347(5) . ?
C28 Au1 2.008(4) . ?
C29 C30 1.346(7) . ?
C29 N3 1.399(6) . ?
C29 H29 0.9500 . ?
C30 N4 1.377(6) . ?
C30 H30 0.9500 . ?
C31 N4 1.461(5) . ?
C31 C32 1.527(6) . ?
C31 H31A 0.9900 . ?
C31 H31B 0.9900 . ?
C32 O1 1.223(5) . ?
C32 O2 1.285(5) . ?
C33 C38 1.391(7) . ?
C33 C34 1.399(7) . ?
C33 N3 1.441(6) . ?
C34 C35 1.396(7) . ?
C34 C39 1.493(8) . ?
C35 C36 1.379(9) . ?
C35 H35 0.9500 . ?
C36 C37 1.399(9) . ?
C36 C40 1.506(8) . ?
C37 C38 1.390(8) . ?
C37 H37 0.9500 . ?
C38 C41 1.500(8) . ?
C39 H39A 0.9800 . ?
C39 H39B 0.9800 . ?
C39 H39C 0.9800 . ?
C40 H40A 0.9800 . ?
C40 H40B 0.9800 . ?
C40 H40C 0.9800 . ?
C41 H41A 0.9800 . ?
C41 H41B 0.9800 . ?
C41 H41C 0.9800 . ?
C42 N7 1.346(6) . ?
C42 N8 1.346(6) . ?
C42 Au2 2.012(4) . ?
C43 C44 1.349(7) . ?
C43 N7 1.394(6) . ?
C43 H43 0.9500 . ?
C44 N8 1.384(6) . ?
C44 H44 0.9500 . ?
C45 C46 1.389(6) . ?
C45 C50 1.398(6) . ?
C45 N7 1.449(6) . ?
C46 C47 1.391(7) . ?
C46 C51 1.526(7) . ?
C47 C48 1.381(7) . ?
C47 H47 0.9500 . ?
C48 C49 1.385(7) . ?
C48 H48 0.9500 . ?
C49 C50 1.397(7) . ?
C49 H49 0.9500 . ?
C50 C54 1.511(7) . ?
C51 C53 1.518(7) . ?
C51 C52 1.530(7) . ?
C51 H51 1.0000 . ?
C52 H52A 0.9800 . ?
C52 H52B 0.9800 . ?
C52 H52C 0.9800 . ?
C53 H53A 0.9800 . ?
C53 H53B 0.9800 . ?
C53 H53C 0.9800 . ?
C54 C55A 1.539(8) . ?
C54 C55 1.552(8) . ?
C54 C56 1.553(8) . ?
C54 C56A 1.557(8) . ?
C54 H54 1.0000 . ?
C55 H55A 0.9800 . ?
C55 H55B 0.9800 . ?
C55 H55C 0.9800 . ?
C56 H56A 0.9800 . ?
C56 H56B 0.9800 . ?
C56 H56C 0.9800 . ?
C55A H55D 0.9800 . ?
C55A H55E 0.9800 . ?
C55A H55F 0.9800 . ?
C56A H56D 0.9800 . ?
C56A H56E 0.9800 . ?
C56A H56F 0.9800 . ?
C57 N8 1.382(10) . ?
C57 C58 1.399(11) . ?
C57 C62 1.407(11) . ?
C58 C59 1.400(9) . ?
C58 C63 1.543(12) . ?
C59 C60 1.391(13) . ?
C59 H59 0.9500 . ?
C60 C61 1.367(13) . ?
C60 H60 0.9500 . ?
C61 C62 1.418(12) . ?
C61 H61 0.9500 . ?
C62 C66 1.501(13) . ?
C63 C65 1.472(11) . ?
C63 C64 1.533(11) . ?
C63 H63 1.0000 . ?
C64 H64A 0.9800 . ?
C64 H64B 0.9800 . ?
C64 H64C 0.9800 . ?
C65 H65A 0.9800 . ?
C65 H65B 0.9800 . ?
C65 H65C 0.9800 . ?
C66 C67 1.524(11) . ?
C66 C68 1.573(10) . ?
C66 H66 1.0000 . ?
C67 H67A 0.9800 . ?
C67 H67B 0.9800 . ?
C67 H67C 0.9800 . ?
C68 H68A 0.9800 . ?
C68 H68B 0.9800 . ?
C68 H68C 0.9800 . ?
C57A C58A 1.394(12) . ?
C57A C62A 1.407(11) . ?
C57A N8 1.549(11) . ?
C58A C59A 1.397(10) . ?
C58A C63A 1.542(12) . ?
C59A C60A 1.393(13) . ?
C59A H59A 0.9500 . ?
C60A C61A 1.370(14) . ?
C60A H60A 0.9500 . ?
C61A C62A 1.425(12) . ?
C61A H61A 0.9500 . ?
C62A C66A 1.501(14) . ?
C63A C65A 1.468(12) . ?
C63A C64A 1.536(11) . ?
C63A H63A 1.0000 . ?
C64A H64D 0.9800 . ?
C64A H64E 0.9800 . ?
C64A H64F 0.9800 . ?
C65A H65D 0.9800 . ?
C65A H65E 0.9800 . ?
C65A H65F 0.9800 . ?
C66A C67A 1.522(11) . ?
C66A C68A 1.569(10) . ?
C66A H66A 1.0000 . ?
C67A H67D 0.9800 . ?
C67A H67E 0.9800 . ?
C67A H67F 0.9800 . ?
C68A H68D 0.9800 . ?
C68A H68E 0.9800 . ?
C68A H68F 0.9800 . ?
C69 N5 1.343(6) . ?
C69 N6 1.359(6) . ?
C69 Au2 2.010(4) . ?
C70 C71 1.341(7) . ?
C70 N5 1.378(6) . ?
C70 H70 0.9500 . ?
C71 N6 1.384(6) . ?
C71 H71 0.9500 . ?
C72 N5 1.462(6) . ?
C72 C73 1.533(6) . ?
C72 H72A 0.9900 . ?
C72 H72B 0.9900 . ?
C73 O3 1.211(5) . ?
C73 O4 1.292(5) . ?
C74 C75 1.398(6) . ?
C74 C79 1.400(7) . ?
C74 N6 1.436(5) . ?
C75 C76 1.407(7) . ?
C75 C80 1.504(7) . ?
C76 C77 1.375(7) . ?
C76 H76 0.9500 . ?
C77 C78 1.393(7) . ?
C77 C81 1.514(7) . ?
C78 C79 1.391(6) . ?
C78 H78 0.9500 . ?
C79 C82 1.502(7) . ?
C80 H80A 0.9800 . ?
C80 H80B 0.9800 . ?
C80 H80C 0.9800 . ?
C81 H81A 0.9800 . ?
C81 H81B 0.9800 . ?
C81 H81C 0.9800 . ?
C82 H82A 0.9800 . ?
C82 H82B 0.9800 . ?
C82 H82C 0.9800 . ?
Br1 Br1A 0.648(4) . ?

loop_
_geom_angle_atom_site_label_1
_geom_angle_atom_site_label_2
_geom_angle_atom_site_label_3
_geom_angle
_geom_angle_site_symmetry_1
_geom_angle_site_symmetry_3
_geom_angle_publ_flag
N2 C1 N1 103.9(4) . . ?
N2 C1 Au1 131.5(3) . . ?
N1 C1 Au1 124.4(3) . . ?
C3 C2 N1 107.0(4) . . ?
C3 C2 H2 126.5 . . ?
N1 C2 H2 126.5 . . ?
C2 C3 N2 106.4(4) . . ?
C2 C3 H3 126.8 . . ?
N2 C3 H3 126.8 . . ?
C9 C4 C5 123.1(4) . . ?
C9 C4 N1 119.0(4) . . ?
C5 C4 N1 117.9(4) . . ?
C6 C5 C4 117.1(5) . . ?
C6 C5 C10A 119(4) . . ?
C4 C5 C10A 124(4) . . ?
C6 C5 C10 121(3) . . ?
C4 C5 C10 122(3) . . ?
C7 C6 C5 121.1(5) . . ?
C7 C6 H6 119.4 . . ?
C5 C6 H6 119.4 . . ?
C8 C7 C6 120.1(5) . . ?
C8 C7 H7 120.0 . . ?
C6 C7 H7 120.0 . . ?
C7 C8 C9 121.7(5) . . ?
C7 C8 H8 119.2 . . ?
C9 C8 H8 119.2 . . ?
C8 C9 C4 116.9(5) . . ?
C8 C9 C13 121.0(5) . . ?
C4 C9 C13 122.1(4) . . ?
C11 C10 C12 117(4) . . ?
C11 C10 C5 113(3) . . ?
C12 C10 C5 113(2) . . ?
C11 C10 H10 104.1 . . ?
C12 C10 H10 104.0 . . ?
C5 C10 H10 104.0 . . ?
C10 C11 H11A 109.4 . . ?
C10 C11 H11B 109.5 . . ?
H11A C11 H11B 109.5 . . ?
C10 C11 H11C 109.6 . . ?
H11A C11 H11C 109.5 . . ?
H11B C11 H11C 109.5 . . ?
C10 C12 H12A 109.5 . . ?
C10 C12 H12B 109.4 . . ?
H12A C12 H12B 109.5 . . ?
C10 C12 H12C 109.5 . . ?
H12A C12 H12C 109.5 . . ?
H12B C12 H12C 109.5 . . ?
C5 C10A C11A 111(3) . . ?
C5 C10A C12A 108(4) . . ?
C11A C10A C12A 103(5) . . ?
C5 C10A H10A 111.4 . . ?
C11A C10A H10A 111.3 . . ?
C12A C10A H10A 111.4 . . ?
C10A C11A H11D 109.3 . . ?
C10A C11A H11E 109.5 . . ?
H11D C11A H11E 109.5 . . ?
C10A C11A H11F 109.5 . . ?
H11D C11A H11F 109.5 . . ?
H11E C11A H11F 109.5 . . ?
C10A C12A H12D 109.5 . . ?
C10A C12A H12E 109.4 . . ?
H12D C12A H12E 109.5 . . ?
C10A C12A H12F 109.5 . . ?
H12D C12A H12F 109.5 . . ?
H12E C12A H12F 109.5 . . ?
C9 C13 C15 112.2(4) . . ?
C9 C13 C14 110.4(4) . . ?
C15 C13 C14 110.7(5) . . ?
C9 C13 H13 107.8 . . ?
C15 C13 H13 107.8 . . ?
C14 C13 H13 107.8 . . ?
C13 C14 H14A 109.5 . . ?
C13 C14 H14B 109.5 . . ?
H14A C14 H14B 109.5 . . ?
C13 C14 H14C 109.5 . . ?
H14A C14 H14C 109.5 . . ?
H14B C14 H14C 109.5 . . ?
C13 C15 H15A 109.5 . . ?
C13 C15 H15B 109.5 . . ?
H15A C15 H15B 109.5 . . ?
C13 C15 H15C 109.5 . . ?
H15A C15 H15C 109.5 . . ?
H15B C15 H15C 109.5 . . ?
C21 C16 C17 123.6(4) . . ?
C21 C16 N2 118.0(4) . . ?
C17 C16 N2 118.5(4) . . ?
C18 C17 C16 116.7(4) . . ?
C18 C17 C22 120.6(4) . . ?
C16 C17 C22 122.6(4) . . ?
C19 C18 C17 121.1(4) . . ?
C19 C18 H18 119.5 . . ?
C17 C18 H18 119.5 . . ?
C18 C19 C20 120.6(4) . . ?
C18 C19 H19 119.7 . . ?
C20 C19 H19 119.7 . . ?
C19 C20 C21 120.6(4) . . ?
C19 C20 H20 119.7 . . ?
C21 C20 H20 119.7 . . ?
C16 C21 C20 117.3(4) . . ?
C16 C21 C25 122.7(4) . . ?
C20 C21 C25 119.9(4) . . ?
C17 C22 C23 111.4(4) . . ?
C17 C22 C24 110.7(4) . . ?
C23 C22 C24 111.0(4) . . ?
C17 C22 H22 107.9 . . ?
C23 C22 H22 107.9 . . ?
C24 C22 H22 107.9 . . ?
C22 C23 H23A 109.5 . . ?
C22 C23 H23B 109.5 . . ?
H23A C23 H23B 109.5 . . ?
C22 C23 H23C 109.5 . . ?
H23A C23 H23C 109.5 . . ?
H23B C23 H23C 109.5 . . ?
C22 C24 H24A 109.5 . . ?
C22 C24 H24B 109.5 . . ?
H24A C24 H24B 109.5 . . ?
C22 C24 H24C 109.5 . . ?
H24A C24 H24C 109.5 . . ?
H24B C24 H24C 109.5 . . ?
C27 C25 C21 111.0(4) . . ?
C27 C25 C26 110.8(5) . . ?
C21 C25 C26 110.8(4) . . ?
C27 C25 H25 108.0 . . ?
C21 C25 H25 108.0 . . ?
C26 C25 H25 108.0 . . ?
C25 C26 H26A 109.5 . . ?
C25 C26 H26B 109.5 . . ?
H26A C26 H26B 109.5 . . ?
C25 C26 H26C 109.5 . . ?
H26A C26 H26C 109.5 . . ?
H26B C26 H26C 109.5 . . ?
C25 C27 H27A 109.5 . . ?
C25 C27 H27B 109.5 . . ?
H27A C27 H27B 109.5 . . ?
C25 C27 H27C 109.5 . . ?
H27A C27 H27C 109.5 . . ?
H27B C27 H27C 109.5 . . ?
N4 C28 N3 105.1(4) . . ?
N4 C28 Au1 126.6(3) . . ?
N3 C28 Au1 128.1(3) . . ?
C30 C29 N3 105.5(4) . . ?
C30 C29 H29 127.3 . . ?
N3 C29 H29 127.3 . . ?
C29 C30 N4 107.6(4) . . ?
C29 C30 H30 126.2 . . ?
N4 C30 H30 126.2 . . ?
N4 C31 C32 111.9(3) . . ?
N4 C31 H31A 109.2 . . ?
C32 C31 H31A 109.2 . . ?
N4 C31 H31B 109.2 . . ?
C32 C31 H31B 109.2 . . ?
H31A C31 H31B 107.9 . . ?
O1 C32 O2 127.0(4) . . ?
O1 C32 C31 120.3(4) . . ?
O2 C32 C31 112.7(4) . . ?
C38 C33 C34 122.9(4) . . ?
C38 C33 N3 118.9(4) . . ?
C34 C33 N3 118.1(4) . . ?
C35 C34 C33 117.1(5) . . ?
C35 C34 C39 120.7(5) . . ?
C33 C34 C39 122.1(5) . . ?
C36 C35 C34 121.9(5) . . ?
C36 C35 H35 119.1 . . ?
C34 C35 H35 119.1 . . ?
C35 C36 C37 119.1(5) . . ?
C35 C36 C40 120.1(6) . . ?
C37 C36 C40 120.8(6) . . ?
C38 C37 C36 121.4(6) . . ?
C38 C37 H37 119.3 . . ?
C36 C37 H37 119.3 . . ?
C37 C38 C33 117.6(5) . . ?
C37 C38 C41 121.1(5) . . ?
C33 C38 C41 121.3(5) . . ?
C34 C39 H39A 109.5 . . ?
C34 C39 H39B 109.5 . . ?
H39A C39 H39B 109.5 . . ?
C34 C39 H39C 109.5 . . ?
H39A C39 H39C 109.5 . . ?
H39B C39 H39C 109.5 . . ?
C36 C40 H40A 109.5 . . ?
C36 C40 H40B 109.5 . . ?
H40A C40 H40B 109.5 . . ?
C36 C40 H40C 109.5 . . ?
H40A C40 H40C 109.5 . . ?
H40B C40 H40C 109.5 . . ?
C38 C41 H41A 109.5 . . ?
C38 C41 H41B 109.5 . . ?
H41A C41 H41B 109.5 . . ?
C38 C41 H41C 109.5 . . ?
H41A C41 H41C 109.5 . . ?
H41B C41 H41C 109.5 . . ?
N7 C42 N8 105.1(4) . . ?
N7 C42 Au2 130.2(3) . . ?
N8 C42 Au2 124.6(3) . . ?
C44 C43 N7 106.0(4) . . ?
C44 C43 H43 127.0 . . ?
N7 C43 H43 127.0 . . ?
C43 C44 N8 106.9(4) . . ?
C43 C44 H44 126.5 . . ?
N8 C44 H44 126.5 . . ?
C46 C45 C50 124.1(4) . . ?
C46 C45 N7 118.0(4) . . ?
C50 C45 N7 117.9(4) . . ?
C45 C46 C47 117.4(4) . . ?
C45 C46 C51 122.6(4) . . ?
C47 C46 C51 120.0(4) . . ?
C48 C47 C46 120.4(5) . . ?
C48 C47 H47 119.8 . . ?
C46 C47 H47 119.8 . . ?
C47 C48 C49 120.9(5) . . ?
C47 C48 H48 119.6 . . ?
C49 C48 H48 119.6 . . ?
C48 C49 C50 121.0(5) . . ?
C48 C49 H49 119.5 . . ?
C50 C49 H49 119.5 . . ?
C49 C50 C45 116.2(4) . . ?
C49 C50 C54 121.2(4) . . ?
C45 C50 C54 122.5(4) . . ?
C53 C51 C46 112.4(4) . . ?
C53 C51 C52 111.3(5) . . ?
C46 C51 C52 110.2(4) . . ?
C53 C51 H51 107.6 . . ?
C46 C51 H51 107.6 . . ?
C52 C51 H51 107.6 . . ?
C51 C52 H52A 109.5 . . ?
C51 C52 H52B 109.5 . . ?
H52A C52 H52B 109.5 . . ?
C51 C52 H52C 109.5 . . ?
H52A C52 H52C 109.5 . . ?
H52B C52 H52C 109.5 . . ?
C51 C53 H53A 109.5 . . ?
C51 C53 H53B 109.5 . . ?
H53A C53 H53B 109.5 . . ?
C51 C53 H53C 109.5 . . ?
H53A C53 H53C 109.5 . . ?
H53B C53 H53C 109.5 . . ?
C50 C54 C55A 116.0(8) . . ?
C50 C54 C55 106.8(6) . . ?
C50 C54 C56 111.3(6) . . ?
C55 C54 C56 108.5(7) . . ?
C50 C54 C56A 108.0(5) . . ?
C55A C54 C56A 109.1(8) . . ?
C50 C54 H54 108.5 . . ?
C55A C54 H54 125.5 . . ?
C55 C54 H54 104.5 . . ?
C56 C54 H54 116.6 . . ?
C56A C54 H54 84.0 . . ?
C54 C55 H55A 109.5 . . ?
C54 C55 H55B 109.5 . . ?
H55A C55 H55B 109.5 . . ?
C54 C55 H55C 109.5 . . ?
H55A C55 H55C 109.5 . . ?
H55B C55 H55C 109.5 . . ?
C54 C56 H56A 109.5 . . ?
C54 C56 H56B 109.5 . . ?
H56A C56 H56B 109.5 . . ?
C54 C56 H56C 109.5 . . ?
H56A C56 H56C 109.5 . . ?
H56B C56 H56C 109.5 . . ?
C54 C55A H55D 109.5 . . ?
C54 C55A H55E 109.5 . . ?
H55D C55A H55E 109.5 . . ?
C54 C55A H55F 109.5 . . ?
H55D C55A H55F 109.5 . . ?
H55E C55A H55F 109.5 . . ?
C54 C56A H56D 109.5 . . ?
C54 C56A H56E 109.5 . . ?
H56D C56A H56E 109.5 . . ?
C54 C56A H56F 109.5 . . ?
H56D C56A H56F 109.5 . . ?
H56E C56A H56F 109.5 . . ?
N8 C57 C58 114.1(7) . . ?
N8 C57 C62 121.5(9) . . ?
C58 C57 C62 124.4(8) . . ?
C57 C58 C59 117.2(9) . . ?
C57 C58 C63 121.9(7) . . ?
C59 C58 C63 120.9(9) . . ?
C60 C59 C58 120.2(10) . . ?
C60 C59 H59 119.9 . . ?
C58 C59 H59 119.9 . . ?
C61 C60 C59 121.1(8) . . ?
C61 C60 H60 119.4 . . ?
C59 C60 H60 119.4 . . ?
C60 C61 C62 121.9(9) . . ?
C60 C61 H61 119.1 . . ?
C62 C61 H61 119.1 . . ?
C57 C62 C61 115.2(10) . . ?
C57 C62 C66 122.6(8) . . ?
C61 C62 C66 122.2(9) . . ?
C65 C63 C64 110.6(9) . . ?
C65 C63 C58 114.9(8) . . ?
C64 C63 C58 113.6(8) . . ?
C65 C63 H63 105.6 . . ?
C64 C63 H63 105.6 . . ?
C58 C63 H63 105.6 . . ?
C63 C64 H64A 109.5 . . ?
C63 C64 H64B 109.5 . . ?
H64A C64 H64B 109.5 . . ?
C63 C64 H64C 109.5 . . ?
H64A C64 H64C 109.5 . . ?
H64B C64 H64C 109.5 . . ?
C63 C65 H65A 109.5 . . ?
C63 C65 H65B 109.5 . . ?
H65A C65 H65B 109.5 . . ?
C63 C65 H65C 109.5 . . ?
H65A C65 H65C 109.5 . . ?
H65B C65 H65C 109.5 . . ?
C62 C66 C67 113.8(9) . . ?
C62 C66 C68 106.3(8) . . ?
C67 C66 C68 108.4(7) . . ?
C62 C66 H66 109.4 . . ?
C67 C66 H66 109.4 . . ?
C68 C66 H66 109.4 . . ?
C66 C67 H67A 109.5 . . ?
C66 C67 H67B 109.5 . . ?
H67A C67 H67B 109.5 . . ?
C66 C67 H67C 109.5 . . ?
H67A C67 H67C 109.5 . . ?
H67B C67 H67C 109.5 . . ?
C66 C68 H68A 109.5 . . ?
C66 C68 H68B 109.5 . . ?
H68A C68 H68B 109.5 . . ?
C66 C68 H68C 109.5 . . ?
H68A C68 H68C 109.5 . . ?
H68B C68 H68C 109.5 . . ?
C58A C57A C62A 125.2(9) . . ?
C58A C57A N8 121.5(7) . . ?
C62A C57A N8 113.1(8) . . ?
C57A C58A C59A 116.1(9) . . ?
C57A C58A C63A 122.7(7) . . ?
C59A C58A C63A 121.2(9) . . ?
C60A C59A C58A 120.9(10) . . ?
C60A C59A H59A 119.6 . . ?
C58A C59A H59A 119.6 . . ?
C61A C60A C59A 121.9(9) . . ?
C61A C60A H60A 119.1 . . ?
C59A C60A H60A 119.1 . . ?
C60A C61A C62A 120.2(9) . . ?
C60A C61A H61A 119.9 . . ?
C62A C61A H61A 119.9 . . ?
C57A C62A C61A 115.8(10) . . ?
C57A C62A C66A 122.8(8) . . ?
C61A C62A C66A 121.4(9) . . ?
C65A C63A C64A 111.5(10) . . ?
C65A C63A C58A 115.5(8) . . ?
C64A C63A C58A 112.5(9) . . ?
C65A C63A H63A 105.5 . . ?
C64A C63A H63A 105.5 . . ?
C58A C63A H63A 105.5 . . ?
C63A C64A H64D 109.5 . . ?
C63A C64A H64E 109.5 . . ?
H64D C64A H64E 109.5 . . ?
C63A C64A H64F 109.5 . . ?
H64D C64A H64F 109.5 . . ?
H64E C64A H64F 109.5 . . ?
C63A C65A H65D 109.5 . . ?
C63A C65A H65E 109.5 . . ?
H65D C65A H65E 109.5 . . ?
C63A C65A H65F 109.5 . . ?
H65D C65A H65F 109.5 . . ?
H65E C65A H65F 109.5 . . ?
C62A C66A C67A 113.4(10) . . ?
C62A C66A C68A 106.0(8) . . ?
C67A C66A C68A 109.4(8) . . ?
C62A C66A H66A 109.3 . . ?
C67A C66A H66A 109.3 . . ?
C68A C66A H66A 109.3 . . ?
C66A C67A H67D 109.5 . . ?
C66A C67A H67E 109.5 . . ?
H67D C67A H67E 109.5 . . ?
C66A C67A H67F 109.5 . . ?
H67D C67A H67F 109.5 . . ?
H67E C67A H67F 109.5 . . ?
C66A C68A H68D 109.5 . . ?
C66A C68A H68E 109.5 . . ?
H68D C68A H68E 109.5 . . ?
C66A C68A H68F 109.5 . . ?
H68D C68A H68F 109.5 . . ?
H68E C68A H68F 109.5 . . ?
N5 C69 N6 105.4(4) . . ?
N5 C69 Au2 128.0(3) . . ?
N6 C69 Au2 126.5(3) . . ?
C71 C70 N5 107.0(4) . . ?
C71 C70 H70 126.5 . . ?
N5 C70 H70 126.5 . . ?
C70 C71 N6 107.1(4) . . ?
C70 C71 H71 126.5 . . ?
N6 C71 H71 126.5 . . ?
N5 C72 C73 114.7(4) . . ?
N5 C72 H72A 108.6 . . ?
C73 C72 H72A 108.6 . . ?
N5 C72 H72B 108.6 . . ?
C73 C72 H72B 108.6 . . ?
H72A C72 H72B 107.6 . . ?
O3 C73 O4 127.3(4) . . ?
O3 C73 C72 122.0(4) . . ?
O4 C73 C72 110.8(4) . . ?
C75 C74 C79 121.9(4) . . ?
C75 C74 N6 118.6(4) . . ?
C79 C74 N6 119.5(4) . . ?
C74 C75 C76 117.4(4) . . ?
C74 C75 C80 121.2(4) . . ?
C76 C75 C80 121.4(4) . . ?
C77 C76 C75 122.3(4) . . ?
C77 C76 H76 118.8 . . ?
C75 C76 H76 118.8 . . ?
C76 C77 C78 118.4(4) . . ?
C76 C77 C81 121.3(5) . . ?
C78 C77 C81 120.3(5) . . ?
C79 C78 C77 122.0(5) . . ?
C79 C78 H78 119.0 . . ?
C77 C78 H78 119.0 . . ?
C78 C79 C74 117.9(4) . . ?
C78 C79 C82 120.8(4) . . ?
C74 C79 C82 121.3(4) . . ?
C75 C80 H80A 109.5 . . ?
C75 C80 H80B 109.5 . . ?
H80A C80 H80B 109.5 . . ?
C75 C80 H80C 109.5 . . ?
H80A C80 H80C 109.5 . . ?
H80B C80 H80C 109.5 . . ?
C77 C81 H81A 109.5 . . ?
C77 C81 H81B 109.5 . . ?
H81A C81 H81B 109.5 . . ?
C77 C81 H81C 109.5 . . ?
H81A C81 H81C 109.5 . . ?
H81B C81 H81C 109.5 . . ?
C79 C82 H82A 109.5 . . ?
C79 C82 H82B 109.5 . . ?
H82A C82 H82B 109.5 . . ?
C79 C82 H82C 109.5 . . ?
H82A C82 H82C 109.5 . . ?
H82B C82 H82C 109.5 . . ?
C1 N1 C2 110.9(4) . . ?
C1 N1 C4 121.5(4) . . ?
C2 N1 C4 127.2(4) . . ?
C1 N2 C3 111.7(4) . . ?
C1 N2 C16 122.9(4) . . ?
C3 N2 C16 125.3(4) . . ?
C28 N3 C29 111.0(4) . . ?
C28 N3 C33 124.7(4) . . ?
C29 N3 C33 124.3(4) . . ?
C28 N4 C30 110.9(4) . . ?
C28 N4 C31 123.7(4) . . ?
C30 N4 C31 124.4(4) . . ?
C69 N5 C70 110.7(4) . . ?
C69 N5 C72 124.5(4) . . ?
C70 N5 C72 124.6(4) . . ?
C69 N6 C71 109.9(4) . . ?
C69 N6 C74 123.6(4) . . ?
C71 N6 C74 126.3(4) . . ?
C42 N7 C43 111.0(4) . . ?
C42 N7 C45 124.6(4) . . ?
C43 N7 C45 124.1(4) . . ?
C42 N8 C57 124.6(4) . . ?
C42 N8 C44 110.9(4) . . ?
C57 N8 C44 124.2(5) . . ?
C42 N8 C57A 120.3(4) . . ?
C44 N8 C57A 127.6(4) . . ?
C1 Au1 C28 174.23(16) . . ?
C69 Au2 C42 175.92(17) . . ?

loop_
_geom_torsion_atom_site_label_1
_geom_torsion_atom_site_label_2
_geom_torsion_atom_site_label_3
_geom_torsion_atom_site_label_4
_geom_torsion
_geom_torsion_site_symmetry_1
_geom_torsion_site_symmetry_2
_geom_torsion_site_symmetry_3
_geom_torsion_site_symmetry_4
_geom_torsion_publ_flag
N1 C2 C3 N2 -0.2(5) . . . . ?
C9 C4 C5 C6 1.6(8) . . . . ?
N1 C4 C5 C6 -176.9(5) . . . . ?
C9 C4 C5 C10A -179.2(15) . . . . ?
N1 C4 C5 C10A 2.2(16) . . . . ?
C9 C4 C5 C10 -176.3(14) . . . . ?
N1 C4 C5 C10 5.1(15) . . . . ?
C4 C5 C6 C7 0.1(8) . . . . ?
C10A C5 C6 C7 -179.2(15) . . . . ?
C10 C5 C6 C7 178.0(13) . . . . ?
C5 C6 C7 C8 -1.3(10) . . . . ?
C6 C7 C8 C9 0.8(10) . . . . ?
C7 C8 C9 C4 0.8(9) . . . . ?
C7 C8 C9 C13 179.0(5) . . . . ?
C5 C4 C9 C8 -2.0(8) . . . . ?
N1 C4 C9 C8 176.5(5) . . . . ?
C5 C4 C9 C13 179.8(5) . . . . ?
N1 C4 C9 C13 -1.7(7) . . . . ?
C6 C5 C10 C11 55(6) . . . . ?
C4 C5 C10 C11 -127(4) . . . . ?
C6 C5 C10 C12 -80(5) . . . . ?
C4 C5 C10 C12 97(6) . . . . ?
C6 C5 C10A C11A 58(6) . . . . ?
C4 C5 C10A C11A -121(5) . . . . ?
C6 C5 C10A C12A -55(3) . . . . ?
C4 C5 C10A C12A 126(4) . . . . ?
C8 C9 C13 C15 36.7(7) . . . . ?
C4 C9 C13 C15 -145.2(5) . . . . ?
C8 C9 C13 C14 -87.3(6) . . . . ?
C4 C9 C13 C14 90.9(6) . . . . ?
C21 C16 C17 C18 -1.7(7) . . . . ?
N2 C16 C17 C18 179.9(4) . . . . ?
C21 C16 C17 C22 -179.8(4) . . . . ?
N2 C16 C17 C22 1.7(6) . . . . ?
C16 C17 C18 C19 2.3(7) . . . . ?
C22 C17 C18 C19 -179.6(4) . . . . ?
C17 C18 C19 C20 -1.3(7) . . . . ?
C18 C19 C20 C21 -0.3(7) . . . . ?
C17 C16 C21 C20 0.2(7) . . . . ?
N2 C16 C21 C20 178.7(4) . . . . ?
C17 C16 C21 C25 179.1(4) . . . . ?
N2 C16 C21 C25 -2.5(6) . . . . ?
C19 C20 C21 C16 0.8(7) . . . . ?
C19 C20 C21 C25 -178.1(4) . . . . ?
C18 C17 C22 C23 56.0(6) . . . . ?
C16 C17 C22 C23 -126.0(5) . . . . ?
C18 C17 C22 C24 -68.1(6) . . . . ?
C16 C17 C22 C24 110.0(5) . . . . ?
C16 C21 C25 C27 113.8(5) . . . . ?
C20 C21 C25 C27 -67.4(6) . . . . ?
C16 C21 C25 C26 -122.7(5) . . . . ?
C20 C21 C25 C26 56.1(6) . . . . ?
N3 C29 C30 N4 -0.6(5) . . . . ?
N4 C31 C32 O1 -10.0(6) . . . . ?
N4 C31 C32 O2 169.9(4) . . . . ?
C38 C33 C34 C35 -1.5(7) . . . . ?
N3 C33 C34 C35 178.0(4) . . . . ?
C38 C33 C34 C39 176.0(5) . . . . ?
N3 C33 C34 C39 -4.4(7) . . . . ?
C33 C34 C35 C36 2.5(7) . . . . ?
C39 C34 C35 C36 -175.1(5) . . . . ?
C34 C35 C36 C37 -2.4(7) . . . . ?
C34 C35 C36 C40 179.2(5) . . . . ?
C35 C36 C37 C38 1.2(8) . . . . ?
C40 C36 C37 C38 179.6(5) . . . . ?
C36 C37 C38 C33 -0.2(8) . . . . ?
C36 C37 C38 C41 -179.3(5) . . . . ?
C34 C33 C38 C37 0.4(7) . . . . ?
N3 C33 C38 C37 -179.2(4) . . . . ?
C34 C33 C38 C41 179.4(5) . . . . ?
N3 C33 C38 C41 -0.1(7) . . . . ?
N7 C43 C44 N8 0.1(5) . . . . ?
C50 C45 C46 C47 1.0(7) . . . . ?
N7 C45 C46 C47 -179.2(4) . . . . ?
C50 C45 C46 C51 -179.6(4) . . . . ?
N7 C45 C46 C51 0.2(6) . . . . ?
C45 C46 C47 C48 0.2(7) . . . . ?
C51 C46 C47 C48 -179.3(5) . . . . ?
C46 C47 C48 C49 -1.4(8) . . . . ?
C47 C48 C49 C50 1.4(8) . . . . ?
C48 C49 C50 C45 -0.3(7) . . . . ?
C48 C49 C50 C54 -179.2(5) . . . . ?
C46 C45 C50 C49 -1.0(7) . . . . ?
N7 C45 C50 C49 179.3(4) . . . . ?
C46 C45 C50 C54 178.0(4) . . . . ?
N7 C45 C50 C54 -1.8(6) . . . . ?
C45 C46 C51 C53 -122.3(5) . . . . ?
C47 C46 C51 C53 57.1(6) . . . . ?
C45 C46 C51 C52 112.9(5) . . . . ?
C47 C46 C51 C52 -67.6(6) . . . . ?
C49 C50 C54 C55A -44.4(10) . . . . ?
C45 C50 C54 C55A 136.7(9) . . . . ?
C49 C50 C54 C55 -80.0(7) . . . . ?
C45 C50 C54 C55 101.1(7) . . . . ?
C49 C50 C54 C56 38.3(8) . . . . ?
C45 C50 C54 C56 -140.6(7) . . . . ?
C49 C50 C54 C56A 78.3(8) . . . . ?
C45 C50 C54 C56A -100.6(8) . . . . ?
N8 C57 C58 C59 178.1(5) . . . . ?
C62 C57 C58 C59 0.2(3) . . . . ?
N8 C57 C58 C63 -2.6(5) . . . . ?
C62 C57 C58 C63 179.5(4) . . . . ?
C57 C58 C59 C60 0.1(3) . . . . ?
C63 C58 C59 C60 -179.2(4) . . . . ?
C58 C59 C60 C61 -0.2(6) . . . . ?
C59 C60 C61 C62 0.0(8) . . . . ?
N8 C57 C62 C61 -178.2(6) . . . . ?
C58 C57 C62 C61 -0.4(5) . . . . ?
N8 C57 C62 C66 2.9(8) . . . . ?
C58 C57 C62 C66 -179.3(3) . . . . ?
C60 C61 C62 C57 0.3(7) . . . . ?
C60 C61 C62 C66 179.2(5) . . . . ?
C57 C58 C63 C65 70.2(11) . . . . ?
C59 C58 C63 C65 -110.5(11) . . . . ?
C57 C58 C63 C64 -161.1(8) . . . . ?
C59 C58 C63 C64 18.2(8) . . . . ?
C57 C62 C66 C67 -153.5(8) . . . . ?
C61 C62 C66 C67 27.6(9) . . . . ?
C57 C62 C66 C68 87.3(8) . . . . ?
C61 C62 C66 C68 -91.6(8) . . . . ?
C62A C57A C58A C59A 0.3(3) . . . . ?
N8 C57A C58A C59A 175.4(6) . . . . ?
C62A C57A C58A C63A 179.6(4) . . . . ?
N8 C57A C58A C63A -5.3(6) . . . . ?
C57A C58A C59A C60A 0.2(3) . . . . ?
C63A C58A C59A C60A -179.2(4) . . . . ?
C58A C59A C60A C61A -0.1(6) . . . . ?
C59A C60A C61A C62A -0.4(8) . . . . ?
C58A C57A C62A C61A -0.7(5) . . . . ?
N8 C57A C62A C61A -176.2(6) . . . . ?
C58A C57A C62A C66A -179.3(3) . . . . ?
N8 C57A C62A C66A 5.2(7) . . . . ?
C60A C61A C62A C57A 0.8(7) . . . . ?
C60A C61A C62A C66A 179.4(5) . . . . ?
C57A C58A C63A C65A 71.1(12) . . . . ?
C59A C58A C63A C65A -109.6(12) . . . . ?
C57A C58A C63A C64A -159.4(8) . . . . ?
C59A C58A C63A C64A 19.9(9) . . . . ?
C57A C62A C66A C67A -151.0(8) . . . . ?
C61A C62A C66A C67A 30.5(10) . . . . ?
C57A C62A C66A C68A 89.0(9) . . . . ?
C61A C62A C66A C68A -89.5(9) . . . . ?
N5 C70 C71 N6 0.0(5) . . . . ?
N5 C72 C73 O3 -1.1(6) . . . . ?
N5 C72 C73 O4 178.2(4) . . . . ?
C79 C74 C75 C76 1.7(7) . . . . ?
N6 C74 C75 C76 -179.3(4) . . . . ?
C79 C74 C75 C80 -177.2(4) . . . . ?
N6 C74 C75 C80 1.8(7) . . . . ?
C74 C75 C76 C77 -1.4(7) . . . . ?
C80 C75 C76 C77 177.5(5) . . . . ?
C75 C76 C77 C78 0.9(7) . . . . ?
C75 C76 C77 C81 -179.5(5) . . . . ?
C76 C77 C78 C79 -0.7(7) . . . . ?
C81 C77 C78 C79 179.7(5) . . . . ?
C77 C78 C79 C74 1.1(7) . . . . ?
C77 C78 C79 C82 178.7(5) . . . . ?
C75 C74 C79 C78 -1.6(7) . . . . ?
N6 C74 C79 C78 179.4(4) . . . . ?
C75 C74 C79 C82 -179.2(4) . . . . ?
N6 C74 C79 C82 1.8(7) . . . . ?
N2 C1 N1 C2 -1.1(5) . . . . ?
Au1 C1 N1 C2 175.0(3) . . . . ?
N2 C1 N1 C4 -174.8(4) . . . . ?
Au1 C1 N1 C4 1.3(6) . . . . ?
C3 C2 N1 C1 0.9(6) . . . . ?
C3 C2 N1 C4 174.1(4) . . . . ?
C9 C4 N1 C1 -100.3(5) . . . . ?
C5 C4 N1 C1 78.3(6) . . . . ?
C9 C4 N1 C2 87.1(6) . . . . ?
C5 C4 N1 C2 -94.3(6) . . . . ?
N1 C1 N2 C3 1.0(5) . . . . ?
Au1 C1 N2 C3 -174.7(4) . . . . ?
N1 C1 N2 C16 176.4(4) . . . . ?
Au1 C1 N2 C16 0.7(7) . . . . ?
C2 C3 N2 C1 -0.5(5) . . . . ?
C2 C3 N2 C16 -175.8(4) . . . . ?
C21 C16 N2 C1 -86.3(5) . . . . ?
C17 C16 N2 C1 92.2(5) . . . . ?
C21 C16 N2 C3 88.5(5) . . . . ?
C17 C16 N2 C3 -93.0(5) . . . . ?
N4 C28 N3 C29 0.8(5) . . . . ?
Au1 C28 N3 C29 176.1(3) . . . . ?
N4 C28 N3 C33 179.6(4) . . . . ?
Au1 C28 N3 C33 -5.1(6) . . . . ?
C30 C29 N3 C28 -0.1(5) . . . . ?
C30 C29 N3 C33 -179.0(4) . . . . ?
C38 C33 N3 C28 -76.5(6) . . . . ?
C34 C33 N3 C28 104.0(5) . . . . ?
C38 C33 N3 C29 102.2(5) . . . . ?
C34 C33 N3 C29 -77.3(6) . . . . ?
N3 C28 N4 C30 -1.2(5) . . . . ?
Au1 C28 N4 C30 -176.6(3) . . . . ?
N3 C28 N4 C31 -170.3(4) . . . . ?
Au1 C28 N4 C31 14.3(6) . . . . ?
C29 C30 N4 C28 1.2(5) . . . . ?
C29 C30 N4 C31 170.2(4) . . . . ?
C32 C31 N4 C28 77.4(5) . . . . ?
C32 C31 N4 C30 -90.2(5) . . . . ?
N6 C69 N5 C70 0.3(5) . . . . ?
Au2 C69 N5 C70 178.9(3) . . . . ?
N6 C69 N5 C72 175.0(4) . . . . ?
Au2 C69 N5 C72 -6.4(6) . . . . ?
C71 C70 N5 C69 -0.2(5) . . . . ?
C71 C70 N5 C72 -174.8(4) . . . . ?
C73 C72 N5 C69 118.9(5) . . . . ?
C73 C72 N5 C70 -67.2(6) . . . . ?
N5 C69 N6 C71 -0.4(5) . . . . ?
Au2 C69 N6 C71 -179.0(3) . . . . ?
N5 C69 N6 C74 -174.7(4) . . . . ?
Au2 C69 N6 C74 6.7(6) . . . . ?
C70 C71 N6 C69 0.3(5) . . . . ?
C70 C71 N6 C74 174.4(4) . . . . ?
C75 C74 N6 C69 78.8(6) . . . . ?
C79 C74 N6 C69 -102.2(5) . . . . ?
C75 C74 N6 C71 -94.6(6) . . . . ?
C79 C74 N6 C71 84.4(6) . . . . ?
N8 C42 N7 C43 -1.0(5) . . . . ?
Au2 C42 N7 C43 175.1(3) . . . . ?
N8 C42 N7 C45 173.3(4) . . . . ?
Au2 C42 N7 C45 -10.6(7) . . . . ?
C44 C43 N7 C42 0.6(5) . . . . ?
C44 C43 N7 C45 -173.8(4) . . . . ?
C46 C45 N7 C42 -83.8(6) . . . . ?
C50 C45 N7 C42 96.0(5) . . . . ?
C46 C45 N7 C43 89.8(5) . . . . ?
C50 C45 N7 C43 -90.4(5) . . . . ?
N7 C42 N8 C57 175.0(6) . . . . ?
Au2 C42 N8 C57 -1.3(8) . . . . ?
N7 C42 N8 C44 1.0(5) . . . . ?
Au2 C42 N8 C44 -175.3(3) . . . . ?
N7 C42 N8 C57A -167.5(5) . . . . ?
Au2 C42 N8 C57A 16.2(7) . . . . ?
C58 C57 N8 C42 78.0(6) . . . . ?
C62 C57 N8 C42 -104.0(6) . . . . ?
C58 C57 N8 C44 -108.7(5) . . . . ?
C62 C57 N8 C44 69.3(7) . . . . ?
C43 C44 N8 C42 -0.7(6) . . . . ?
C43 C44 N8 C57 -174.7(6) . . . . ?
C43 C44 N8 C57A 166.8(6) . . . . ?
C58A C57A N8 C42 73.4(5) . . . . ?
C62A C57A N8 C42 -110.9(5) . . . . ?
C58A C57A N8 C44 -93.0(6) . . . . ?
C62A C57A N8 C44 82.7(7) . . . . ?

_refine_diff_density_max         3.577
_refine_diff_density_min         -3.793
_refine_diff_density_rms         0.137

_shelx_res_file                  
;
TITL SIR2004 run in space group P -1
    shelx.res
    created by SHELXL-2016/6 at 11:17:45 on 02-Oct-2017
CELL  0.71073  13.6300  15.9520  19.2880   86.368   88.416   78.854
ZERR     2.00   0.0020   0.0020   0.0030    0.004    0.004    0.003
LATT   1
SFAC  C    H    N    O    BR   AU
UNIT  164 204 16 8 2 4
MERG   2
ISOR 0.01 0.02
flat .01 c57 > c62 c63 c66
flat .01 c57a > c62a c63a c66a
simu .01 .02 c57 > c68a
simu .01 .02 c55 > c56a
eadp br1 br1a
sadi .01 c10 c11 c10 c12 c10 c11a c10 c12a
sadi .01 c11 c12 c11a c12a
sadi .01 c54 c55 c54 c56 c54 c55a c54 c56a
sadi .01 c55 c56 c55a c56a
simu .01 .02 c10 > c12a
sadi .01 c5 c10 c5 c10a
FMAP   2
PLAN   10
abin
size .36 .12 .09
ACTA
BOND   $H
CONF
LIST   4
L.S.  3
TEMP  -173.00
WGHT    0.049400   16.899099
FVAR       0.12126   0.52114   0.05054
C1    1   -0.050692    0.291622    0.257245    11.00000    0.02742    0.02750 =
         0.01988    0.00315    0.00311   -0.01083
C2    1   -0.128868    0.341998    0.355350    11.00000    0.03447    0.03513 =
         0.02609   -0.00443    0.01041   -0.00915
AFIX  43
H2    2   -0.168110    0.345059    0.396920    11.00000   -1.20000
AFIX   0
C3    1   -0.079459    0.402061    0.327835    11.00000    0.03052    0.03117 =
         0.02660   -0.00505    0.00783   -0.00798
AFIX  43
H3    2   -0.077225    0.455587    0.346078    11.00000   -1.20000
AFIX   0
C4    1   -0.141913    0.193212    0.322836    11.00000    0.03185    0.02649 =
         0.03070    0.00305    0.00519   -0.01356
C5    1   -0.072891    0.124722    0.353125    11.00000    0.03020    0.03812 =
         0.03550    0.00591    0.00005   -0.01134
C6    1   -0.101326    0.045482    0.360316    11.00000    0.04134    0.03863 =
         0.04880    0.01576   -0.00096   -0.01157
AFIX  43
H6    2   -0.056533   -0.002287    0.380633    11.00000   -1.20000
AFIX   0
C7    1   -0.193629    0.034997    0.338418    11.00000    0.04742    0.03479 =
         0.06031    0.00875   -0.00316   -0.01884
AFIX  43
H7    2   -0.211271   -0.019888    0.342904    11.00000   -1.20000
AFIX   0
C8    1   -0.260251    0.104170    0.310031    11.00000    0.04218    0.04046 =
         0.05393    0.00639   -0.00792   -0.01888
AFIX  43
H8    2   -0.323788    0.096155    0.295764    11.00000   -1.20000
AFIX   0
C9    1   -0.236782    0.185129    0.301800    11.00000    0.03230    0.03237 =
         0.03149    0.00295   -0.00014   -0.01104
PART    1
C10   1    0.028155    0.136280    0.379665    10.52000    0.02794    0.04987 =
         0.05117    0.00398   -0.00114   -0.00948
AFIX  13
H10   2    0.036303    0.193464    0.358544    10.52000   -1.20000
AFIX   0
C11   1    0.112350    0.076776    0.351025    10.52000    0.03187    0.05754 =
         0.05493    0.00133   -0.01104   -0.00106
AFIX 137
H11A  2    0.174880    0.095367    0.360439    10.52000   -1.50000
H11B  2    0.104714    0.075753    0.300731    10.52000   -1.50000
H11C  2    0.113947    0.019285    0.372689    10.52000   -1.50000
AFIX   0
C12   1    0.028077    0.146390    0.454425    10.52000    0.03343    0.07120 =
         0.06554   -0.00629   -0.00631   -0.01351
AFIX 137
H12A  2    0.011437    0.095390    0.479363    10.52000   -1.50000
H12B  2   -0.021714    0.196840    0.465907    10.52000   -1.50000
H12C  2    0.094456    0.153722    0.468150    10.52000   -1.50000
AFIX   0
PART    2
same .01 c10a > c12a
C10A  1    0.030713    0.132643    0.377279    10.48000    0.02849    0.04938 =
         0.04951    0.00236   -0.00241   -0.01100
AFIX  13
H10A  2    0.040997    0.193091    0.371310    10.48000   -1.20000
AFIX   0
C11A  1    0.113880    0.070914    0.339229    10.48000    0.03314    0.05239 =
         0.05381    0.00924   -0.00884   -0.00033
AFIX 137
H11D  2    0.101330    0.012436    0.345520    10.48000   -1.50000
H11E  2    0.179035    0.073041    0.358562    10.48000   -1.50000
H11F  2    0.113807    0.088276    0.289572    10.48000   -1.50000
AFIX   0
C12A  1    0.042734    0.096438    0.458044    10.48000    0.03962    0.07798 =
         0.05379    0.00080   -0.00042   -0.00603
AFIX 137
H12D  2    0.097726    0.117229    0.478730    10.48000   -1.50000
H12E  2    0.057233    0.033721    0.460274    10.48000   -1.50000
H12F  2   -0.019520    0.116571    0.483743    10.48000   -1.50000
AFIX   0
PART    0
C13   1   -0.310293    0.260219    0.269381    11.00000    0.03106    0.03454 =
         0.03360    0.00048   -0.00012   -0.00739
AFIX  13
H13   2   -0.294623    0.313845    0.286715    11.00000   -1.20000
AFIX   0
C14   1   -0.297264    0.264723    0.190004    11.00000    0.03978    0.04783 =
         0.03511   -0.00012   -0.00445   -0.00007
AFIX 137
H14A  2   -0.228943    0.271689    0.177684    11.00000   -1.50000
H14B  2   -0.344945    0.313572    0.169857    11.00000   -1.50000
H14C  2   -0.309585    0.211781    0.171798    11.00000   -1.50000
AFIX   0
C15   1   -0.418622    0.256696    0.290079    11.00000    0.03560    0.05558 =
         0.06340    0.00990    0.00448   -0.00837
AFIX 137
H15A  2   -0.437467    0.206743    0.270846    11.00000   -1.50000
H15B  2   -0.462757    0.308900    0.271809    11.00000   -1.50000
H15C  2   -0.425053    0.252187    0.340845    11.00000   -1.50000
AFIX   0
C16   1    0.034191    0.411667    0.223917    11.00000    0.02676    0.02337 =
         0.02312   -0.00070    0.00577   -0.01164
C17   1   -0.006177    0.465943    0.167125    11.00000    0.02888    0.02689 =
         0.02411   -0.00145    0.00138   -0.00952
C18   1    0.060506    0.504474    0.126211    11.00000    0.04025    0.03241 =
         0.02496    0.00150    0.00499   -0.01318
AFIX  43
H18   2    0.036035    0.543192    0.088357    11.00000   -1.20000
AFIX   0
C19   1    0.161364    0.487325    0.139771    11.00000    0.03647    0.03413 =
         0.03140   -0.00212    0.00819   -0.01767
AFIX  43
H19   2    0.205706    0.513357    0.110622    11.00000   -1.20000
AFIX   0
C20   1    0.198809    0.432363    0.195628    11.00000    0.02517    0.03722 =
         0.03005   -0.00496    0.00467   -0.01482
AFIX  43
H20   2    0.268565    0.420962    0.204213    11.00000   -1.20000
AFIX   0
C21   1    0.135022    0.393732    0.239253    11.00000    0.03040    0.02546 =
         0.02331   -0.00381    0.00301   -0.01191
C22   1   -0.116167    0.484707    0.151544    11.00000    0.02816    0.03224 =
         0.02825    0.00302    0.00011   -0.00982
AFIX  13
H22   2   -0.149319    0.446409    0.183456    11.00000   -1.20000
AFIX   0
C23   1   -0.135060    0.465548    0.076772    11.00000    0.03791    0.06786 =
         0.04384   -0.01733   -0.00629   -0.00802
AFIX 137
H23A  2   -0.104125    0.502992    0.044381    11.00000   -1.50000
H23B  2   -0.207235    0.475757    0.068917    11.00000   -1.50000
H23C  2   -0.105907    0.405636    0.069180    11.00000   -1.50000
AFIX   0
C24   1   -0.162779    0.577875    0.165925    11.00000    0.03735    0.03595 =
         0.04691   -0.00206    0.00100   -0.00396
AFIX 137
H24A  2   -0.153513    0.587494    0.214795    11.00000   -1.50000
H24B  2   -0.234391    0.588692    0.155973    11.00000   -1.50000
H24C  2   -0.130123    0.616787    0.136167    11.00000   -1.50000
AFIX   0
C25   1    0.177020    0.335795    0.301657    11.00000    0.02736    0.03250 =
         0.02977    0.00103   -0.00123   -0.00752
AFIX  13
H25   2    0.119572    0.319239    0.328974    11.00000   -1.20000
AFIX   0
C26   1    0.233482    0.383264    0.348930    11.00000    0.06269    0.04524 =
         0.03899    0.00641   -0.01857   -0.01027
AFIX 137
H26A  2    0.295337    0.393057    0.325497    11.00000   -1.50000
H26B  2    0.249769    0.348728    0.392404    11.00000   -1.50000
H26C  2    0.191444    0.438363    0.359119    11.00000   -1.50000
AFIX   0
C27   1    0.243866    0.254727    0.278689    11.00000    0.07074    0.03574 =
         0.04865    0.00554    0.00845    0.00794
AFIX 137
H27A  2    0.206104    0.224959    0.249133    11.00000   -1.50000
H27B  2    0.267299    0.217398    0.319609    11.00000   -1.50000
H27C  2    0.301450    0.269365    0.252462    11.00000   -1.50000
AFIX   0
C28   1    0.054064    0.115888    0.121024    11.00000    0.02568    0.02628 =
         0.01488   -0.00060   -0.00503   -0.00393
C29   1    0.152815    0.028567    0.048644    11.00000    0.02597    0.03047 =
         0.02707   -0.00201   -0.00544   -0.00287
AFIX  43
H29   2    0.207237    0.005963    0.019179    11.00000   -1.20000
AFIX   0
C30   1    0.071207   -0.004988    0.064996    11.00000    0.02505    0.02734 =
         0.02789   -0.00088   -0.00518   -0.00230
AFIX  43
H30   2    0.056711   -0.056156    0.048691    11.00000   -1.20000
AFIX   0
C31   1   -0.089379    0.041622    0.131078    11.00000    0.02828    0.02835 =
         0.02391    0.00310   -0.00033   -0.01080
AFIX  23
H31A  2   -0.102215    0.060908    0.178839    11.00000   -1.20000
H31B  2   -0.096373   -0.019051    0.131710    11.00000   -1.20000
AFIX   0
C32   1   -0.166882    0.095343    0.082450    11.00000    0.02387    0.02350 =
         0.02407   -0.00390   -0.00087   -0.00893
C33   1    0.210389    0.161175    0.080593    11.00000    0.02323    0.03808 =
         0.02382   -0.00620    0.00245   -0.01333
C34   1    0.298171    0.137762    0.118879    11.00000    0.02840    0.05438 =
         0.02305   -0.00886    0.00060   -0.01240
C35   1    0.366188    0.193073    0.112905    11.00000    0.02960    0.07141 =
         0.03245   -0.02272    0.00424   -0.02032
AFIX  43
H35   2    0.427670    0.177778    0.136813    11.00000   -1.20000
AFIX   0
C36   1    0.346649    0.269286    0.073277    11.00000    0.04453    0.05536 =
         0.04158   -0.02857    0.02031   -0.02772
C37   1    0.257769    0.290323    0.035978    11.00000    0.05061    0.04063 =
         0.04473   -0.00969    0.01936   -0.01861
AFIX  43
H37   2    0.244622    0.342271    0.007936    11.00000   -1.20000
AFIX   0
C38   1    0.188300    0.236762    0.039115    11.00000    0.03477    0.04242 =
         0.02955   -0.00292    0.00601   -0.01195
C39   1    0.317519    0.059115    0.166575    11.00000    0.03036    0.06368 =
         0.03224   -0.00202   -0.00922   -0.00261
AFIX 137
H39A  2    0.288659    0.072588    0.212577    11.00000   -1.50000
H39B  2    0.389799    0.038413    0.170462    11.00000   -1.50000
H39C  2    0.286800    0.014720    0.147992    11.00000   -1.50000
AFIX   0
C40   1    0.421601    0.327596    0.069024    11.00000    0.06585    0.08063 =
         0.07205   -0.04933    0.03603   -0.05125
AFIX 137
H40A  2    0.460295    0.319519    0.111819    11.00000   -1.50000
H40B  2    0.386413    0.387227    0.063268    11.00000   -1.50000
H40C  2    0.466862    0.313979    0.029217    11.00000   -1.50000
AFIX   0
C41   1    0.093753    0.259218   -0.001675    11.00000    0.04825    0.05378 =
         0.04464    0.02009   -0.00696   -0.01188
AFIX 137
H41A  2    0.083599    0.319451   -0.018613    11.00000   -1.50000
H41B  2    0.037032    0.249944    0.028199    11.00000   -1.50000
H41C  2    0.098855    0.222933   -0.041263    11.00000   -1.50000
AFIX   0
C42   1    0.390800   -0.317243    0.286682    11.00000    0.02647    0.02699 =
         0.02805    0.00662   -0.00814   -0.00991
C43   1    0.312525   -0.397032    0.362524    11.00000    0.02927    0.03084 =
         0.03520    0.00443    0.00201   -0.01366
AFIX  43
H43   2    0.293135   -0.423488    0.404867    11.00000   -1.20000
AFIX   0
C44   1    0.277711   -0.403081    0.298574    11.00000    0.02933    0.02558 =
         0.04103    0.00543   -0.00567   -0.01318
AFIX  43
H44   2    0.228744   -0.434774    0.287130    11.00000   -1.20000
AFIX   0
C45   1    0.445414   -0.327349    0.408765    11.00000    0.02711    0.02965 =
         0.02184    0.00378   -0.00070   -0.01284
C46   1    0.537525   -0.381476    0.418235    11.00000    0.03087    0.02928 =
         0.02623    0.00334   -0.00009   -0.01010
C47   1    0.596435   -0.365317    0.471722    11.00000    0.03501    0.03443 =
         0.03477    0.00369   -0.00910   -0.00878
AFIX  43
H47   2    0.660012   -0.400872    0.479688    11.00000   -1.20000
AFIX   0
C48   1    0.563057   -0.297908    0.513304    11.00000    0.04603    0.03746 =
         0.03389    0.00486   -0.01465   -0.01342
AFIX  43
H48   2    0.603370   -0.288340    0.550307    11.00000   -1.20000
AFIX   0
C49   1    0.471603   -0.244052    0.501800    11.00000    0.04629    0.03195 =
         0.02591   -0.00123   -0.00098   -0.01017
AFIX  43
H49   2    0.450759   -0.197275    0.530363    11.00000   -1.20000
AFIX   0
C50   1    0.409548   -0.257509    0.448802    11.00000    0.02961    0.02757 =
         0.02826    0.00387    0.00194   -0.00889
C51   1    0.574478   -0.456769    0.373120    11.00000    0.03637    0.03427 =
         0.03006   -0.00313    0.00294   -0.00774
AFIX  13
H51   2    0.519522   -0.460252    0.340763    11.00000   -1.20000
AFIX   0
C52   1    0.664636   -0.440805    0.328832    11.00000    0.04045    0.04553 =
         0.03728    0.00743    0.01063   -0.00217
AFIX 137
H52A  2    0.645000   -0.389165    0.298235    11.00000   -1.50000
H52B  2    0.688408   -0.489946    0.300677    11.00000   -1.50000
H52C  2    0.718259   -0.433075    0.359211    11.00000   -1.50000
AFIX   0
C53   1    0.598301   -0.541432    0.415514    11.00000    0.08137    0.03151 =
         0.04440   -0.00269    0.02031   -0.00866
AFIX 137
H53A  2    0.656720   -0.542271    0.444236    11.00000   -1.50000
H53B  2    0.612748   -0.588442    0.384170    11.00000   -1.50000
H53C  2    0.540820   -0.548254    0.445513    11.00000   -1.50000
AFIX   0
C54   1    0.310261   -0.198367    0.435423    11.00000    0.03341    0.03192 =
         0.04659   -0.00303    0.00187   -0.00760
AFIX   3
H54   2    0.284811   -0.211127    0.389883    11.00000   -1.20000
AFIX   0
PART    1
C55   1    0.234823   -0.225354    0.490132    10.54000    0.03372    0.06119 =
         0.04959   -0.01162    0.01447    0.00050
AFIX 137
H55A  2    0.229008   -0.284779    0.484331    10.54000   -1.50000
H55B  2    0.169274   -0.187944    0.483689    10.54000   -1.50000
H55C  2    0.258562   -0.220375    0.536915    10.54000   -1.50000
AFIX   0
C56   1    0.317052   -0.103693    0.444897    10.54000    0.06616    0.03252 =
         0.06861    0.00339   -0.00341    0.00552
AFIX 137
H56A  2    0.317561   -0.094103    0.494561    10.54000   -1.50000
H56B  2    0.259206   -0.065796    0.423444    10.54000   -1.50000
H56C  2    0.378675   -0.091450    0.422664    10.54000   -1.50000
AFIX   0
PART    2
C55A  1    0.245398   -0.172794    0.500080    10.46000    0.05481    0.06800 =
         0.06384   -0.00607    0.02216   -0.00119
AFIX 137
H55D  2    0.237263   -0.224424    0.528212    10.46000   -1.50000
H55E  2    0.179621   -0.140895    0.485579    10.46000   -1.50000
H55F  2    0.277995   -0.136775    0.527632    10.46000   -1.50000
AFIX   0
C56A  1    0.330929   -0.115973    0.394718    10.46000    0.03123    0.02406 =
         0.06774    0.00974    0.00712    0.00695
AFIX 137
H56D  2    0.366856   -0.084858    0.424441    10.46000   -1.50000
H56E  2    0.267319   -0.079404    0.380916    10.46000   -1.50000
H56F  2    0.371621   -0.131789    0.353170    10.46000   -1.50000
AFIX   0
PART    1
C57   1    0.305859   -0.339167    0.182965    10.52000    0.02831    0.02725 =
         0.02701    0.00360   -0.00135   -0.01767
C58   1    0.379751   -0.381869    0.138989    10.52000    0.03161    0.03001 =
         0.02812    0.00021   -0.00209   -0.01142
C59   1    0.362003   -0.371599    0.067516    10.52000    0.03623    0.03595 =
         0.03100    0.00288   -0.00273   -0.00969
AFIX  43
H59   2    0.410200   -0.399597    0.035871    10.52000   -1.20000
AFIX   0
C60   1    0.274024   -0.320530    0.042676    10.52000    0.03788    0.03556 =
         0.02918    0.00617   -0.00546   -0.01031
AFIX  43
H60   2    0.262953   -0.313910   -0.005944    10.52000   -1.20000
AFIX   0
C61   1    0.203228   -0.279710    0.087040    10.52000    0.03685    0.03409 =
         0.03779    0.00716   -0.00975   -0.00873
AFIX  43
H61   2    0.143970   -0.245282    0.068421    10.52000   -1.20000
AFIX   0
C62   1    0.215748   -0.287307    0.160049    10.52000    0.03074    0.03114 =
         0.03311    0.00597   -0.00461   -0.01304
C63   1    0.477499   -0.437281    0.167389    10.52000    0.03504    0.02771 =
         0.03291   -0.00385    0.00264   -0.00970
AFIX  13
H63   2    0.501739   -0.402454    0.202232    10.52000   -1.20000
AFIX   0
C64   1    0.561457   -0.454086    0.112578    10.52000    0.04563    0.05302 =
         0.05497   -0.00356    0.00456   -0.01136
AFIX 137
H64A  2    0.622672   -0.485604    0.134643    10.52000   -1.50000
H64B  2    0.573581   -0.399420    0.091479    10.52000   -1.50000
H64C  2    0.541796   -0.487979    0.076568    10.52000   -1.50000
AFIX   0
C65   1    0.465602   -0.517674    0.205517    10.52000    0.04127    0.03131 =
         0.04641   -0.00972   -0.00467   -0.00191
AFIX 137
H65A  2    0.422225   -0.504739    0.246360    10.52000   -1.50000
H65B  2    0.531232   -0.549464    0.220424    10.52000   -1.50000
H65C  2    0.435426   -0.552350    0.175155    10.52000   -1.50000
AFIX   0
C66   1    0.138997   -0.241844    0.209047    10.52000    0.03798    0.03403 =
         0.04500   -0.00043   -0.00727   -0.00440
AFIX  13
H66   2    0.141053   -0.276075    0.254427    10.52000   -1.20000
AFIX   0
C67   1    0.032899   -0.224401    0.181388    10.52000    0.04619    0.04202 =
         0.06472    0.00242   -0.01572   -0.00851
AFIX 137
H67A  2    0.029487   -0.186595    0.139090    10.52000   -1.50000
H67B  2   -0.013522   -0.196846    0.216564    10.52000   -1.50000
H67C  2    0.014490   -0.278544    0.170720    10.52000   -1.50000
AFIX   0
C68   1    0.169507   -0.153516    0.220290    10.52000    0.04422    0.03354 =
         0.05431   -0.00026   -0.01904   -0.00187
AFIX 137
H68A  2    0.235823   -0.163579    0.241145    10.52000   -1.50000
H68B  2    0.120513   -0.120668    0.251292    10.52000   -1.50000
H68C  2    0.171189   -0.121285    0.175438    10.52000   -1.50000
AFIX   0
PART    2
same .01 c57 > c68
C57A  1    0.330444   -0.353819    0.172451    10.48000    0.03070    0.02632 =
         0.02742    0.00385   -0.00973   -0.01283
C58A  1    0.407218   -0.405788    0.137114    10.48000    0.03254    0.02969 =
         0.02783    0.00273   -0.00113   -0.01119
C59A  1    0.398107   -0.404317    0.065039    10.48000    0.03574    0.04155 =
         0.03246    0.00396   -0.00310   -0.01432
AFIX  43
H59A  2    0.448280   -0.438664    0.038437    10.48000   -1.20000
AFIX   0
C60A  1    0.316429   -0.353153    0.031658    10.48000    0.03580    0.03934 =
         0.03045    0.00680   -0.00365   -0.01293
AFIX  43
H60A  2    0.312238   -0.353360   -0.017411    10.48000   -1.20000
AFIX   0
C61A  1    0.241996   -0.302558    0.067617    10.48000    0.03445    0.03301 =
         0.03285    0.00709   -0.00602   -0.00718
AFIX  43
H61A  2    0.187438   -0.268090    0.043375    10.48000   -1.20000
AFIX   0
C62A  1    0.246208   -0.301508    0.141268    10.48000    0.03301    0.02908 =
         0.03219    0.00520   -0.00567   -0.01056
C63A  1    0.498111   -0.461357    0.174301    10.48000    0.03553    0.03962 =
         0.03627   -0.00317   -0.00540   -0.00778
AFIX  13
H63A  2    0.520108   -0.423542    0.207752    10.48000   -1.20000
AFIX   0
C64A  1    0.587797   -0.486415    0.124800    10.48000    0.04265    0.04861 =
         0.04679   -0.00176    0.00004   -0.01103
AFIX 137
H64D  2    0.644433   -0.519402    0.151073    10.48000   -1.50000
H64E  2    0.606546   -0.434567    0.102820    10.48000   -1.50000
H64F  2    0.569616   -0.521260    0.088933    10.48000   -1.50000
AFIX   0
C65A  1    0.477283   -0.535856    0.216695    10.48000    0.04096    0.03309 =
         0.03553    0.00223   -0.00646   -0.00882
AFIX 137
H65D  2    0.418136   -0.518258    0.246219    10.48000   -1.50000
H65E  2    0.534885   -0.559571    0.245944    10.48000   -1.50000
H65F  2    0.464928   -0.579462    0.186215    10.48000   -1.50000
AFIX   0
C66A  1    0.166372   -0.246077    0.182068    10.48000    0.03362    0.03287 =
         0.04194    0.00555   -0.01155   -0.00724
AFIX  13
H66A  2    0.162396   -0.272613    0.230191    10.48000   -1.20000
AFIX   0
C67A  1    0.063680   -0.231286    0.149246    10.48000    0.04667    0.04598 =
         0.06495    0.01001   -0.01734   -0.00757
AFIX 137
H67D  2    0.066362   -0.201864    0.103261    10.48000   -1.50000
H67E  2    0.014796   -0.196006    0.178805    10.48000   -1.50000
H67F  2    0.043781   -0.286467    0.144545    10.48000   -1.50000
AFIX   0
C68A  1    0.200860   -0.158105    0.185462    10.48000    0.05000    0.03674 =
         0.07005    0.00755   -0.02467   -0.00659
AFIX 137
H68D  2    0.265508   -0.167175    0.208578    10.48000   -1.50000
H68E  2    0.151111   -0.119115    0.211690    10.48000   -1.50000
H68F  2    0.207498   -0.133091    0.138239    10.48000   -1.50000
AFIX   0
PART    0
C69   1    0.542839   -0.148846    0.192154    11.00000    0.02707    0.02750 =
         0.02353    0.00014   -0.00320   -0.01004
C70   1    0.602437   -0.065946    0.109764    11.00000    0.03037    0.03280 =
         0.02937    0.00361    0.00288   -0.01256
AFIX  43
H70   2    0.616055   -0.041151    0.065316    11.00000   -1.20000
AFIX   0
C71   1    0.633995   -0.046678    0.170983    11.00000    0.02877    0.03195 =
         0.03435    0.00514    0.00075   -0.01518
AFIX  43
H71   2    0.674256   -0.005658    0.178096    11.00000   -1.20000
AFIX   0
C72   1    0.504803   -0.172563    0.070609    11.00000    0.03219    0.02929 =
         0.02455   -0.00613   -0.00475   -0.00729
AFIX  23
H72A  2    0.477333   -0.220442    0.093698    11.00000   -1.20000
H72B  2    0.559657   -0.197492    0.038970    11.00000   -1.20000
AFIX   0
C73   1    0.422348   -0.115708    0.027135    11.00000    0.02080    0.03018 =
         0.02043    0.00078    0.00552   -0.00683
C74   1    0.618772   -0.103982    0.294562    11.00000    0.02784    0.03058 =
         0.02338    0.00392   -0.00804   -0.01553
C75   1    0.695670   -0.169140    0.319605    11.00000    0.02731    0.02891 =
         0.03434   -0.00031   -0.00140   -0.01365
C76   1    0.714728   -0.174195    0.391207    11.00000    0.02654    0.03087 =
         0.03615    0.00659   -0.00821   -0.00899
AFIX  43
H76   2    0.765658   -0.218724    0.409532    11.00000   -1.20000
AFIX   0
C77   1    0.662290   -0.117004    0.435600    11.00000    0.02634    0.04245 =
         0.02975    0.00490   -0.00641   -0.01499
C78   1    0.586806   -0.052661    0.408403    11.00000    0.02834    0.03571 =
         0.02821   -0.00240   -0.00253   -0.00688
AFIX  43
H78   2    0.549648   -0.013257    0.438798    11.00000   -1.20000
AFIX   0
C79   1    0.564145   -0.044310    0.338120    11.00000    0.02470    0.03287 =
         0.03084    0.00210   -0.00545   -0.01117
C80   1    0.756777   -0.230282    0.271533    11.00000    0.04035    0.03790 =
         0.04420   -0.00887   -0.00128   -0.00398
AFIX 137
H80A  2    0.712675   -0.260808    0.248017    11.00000   -1.50000
H80B  2    0.806197   -0.271569    0.298390    11.00000   -1.50000
H80C  2    0.791272   -0.198304    0.236870    11.00000   -1.50000
AFIX   0
C81   1    0.684869   -0.123527    0.512375    11.00000    0.04115    0.05392 =
         0.03118    0.00054   -0.01194   -0.01118
AFIX 137
H81A  2    0.737136   -0.173910    0.522865    11.00000   -1.50000
H81B  2    0.624163   -0.128945    0.539321    11.00000   -1.50000
H81C  2    0.707924   -0.071949    0.524639    11.00000   -1.50000
AFIX   0
C82   1    0.480918    0.024670    0.310657    11.00000    0.03610    0.04524 =
         0.03630    0.00106   -0.00514    0.00074
AFIX 137
H82A  2    0.459953    0.066060    0.346172    11.00000   -1.50000
H82B  2    0.424140   -0.000900    0.298877    11.00000   -1.50000
H82C  2    0.504346    0.053866    0.268999    11.00000   -1.50000
AFIX   0
N1    3   -0.111636    0.275255    0.311693    11.00000    0.02776    0.02768 =
         0.03042    0.00337    0.00845   -0.01208
N2    3   -0.032818    0.370399    0.267976    11.00000    0.02444    0.02433 =
         0.02450    0.00135    0.00693   -0.00978
N3    3    0.140553    0.103735    0.084199    11.00000    0.01915    0.02842 =
         0.02616   -0.00150   -0.00201   -0.00477
N4    3    0.012568    0.048342    0.109653    11.00000    0.02465    0.02610 =
         0.02229    0.00253   -0.00423   -0.00742
N5    3    0.546495   -0.128558    0.123604    11.00000    0.02840    0.02562 =
         0.02133    0.00382   -0.00213   -0.00843
N6    3    0.596842   -0.097825    0.221827    11.00000    0.02786    0.02954 =
         0.02374    0.00221   -0.00401   -0.01517
N7    3    0.382707   -0.344085    0.353818    11.00000    0.02924    0.02730 =
         0.02629    0.00537   -0.00044   -0.01288
N8    3    0.326945   -0.354303    0.252820    11.00000    0.03359    0.02649 =
         0.03293    0.00952   -0.01036   -0.01384
O1    4   -0.141802    0.146024    0.038430    11.00000    0.02465    0.03119 =
         0.03155    0.00932   -0.00141   -0.00879
O2    4   -0.255314    0.080136    0.093942    11.00000    0.02312    0.03501 =
         0.02955    0.00136   -0.00043   -0.01248
O3    4    0.393658   -0.040692    0.037250    11.00000    0.02588    0.03070 =
         0.03014   -0.00309   -0.00159   -0.00326
O4    4    0.391665   -0.158728   -0.019607    11.00000    0.02858    0.03367 =
         0.02904   -0.00419   -0.00398   -0.00909
BR1   5   -0.161493    0.466723    0.498724    10.73000    0.05875    0.07955 =
         0.05523   -0.01622    0.00571   -0.00717
BR1A  5   -0.133248    0.493432    0.488025    10.27000    0.05875    0.07955 =
         0.05523   -0.01622    0.00571   -0.00717
AU1   6    0.002228    0.208733    0.185740    11.00000    0.02099    0.02476 =
         0.02052    0.00113    0.00045   -0.00869
AU2   6    0.470599   -0.234053    0.242002    11.00000    0.02893    0.02482 =
         0.02229    0.00535   -0.00772   -0.01419
HKLF    4


REM  SIR2004 run in space group P -1
REM R1 =  0.0387 for   16450 Fo > 4sig(Fo)  and  0.0439 for all   18451 data
REM   1062 parameters refined using   1188 restraints

END

WGHT      0.0496     16.8793

REM Highest difference peak  3.577,  deepest hole -3.793,  1-sigma level  0.137
Q1    1  -0.0184  0.5604  0.4651  11.00000  0.05    3.58
Q2    1   0.0015  0.2385  0.2145  11.00000  0.05    1.59
Q3    1  -0.1304  0.6014  0.4621  11.00000  0.05    1.24
Q4    1   0.4812 -0.2540  0.2115  11.00000  0.05    1.11
Q5    1  -0.0289  0.2220  0.1493  11.00000  0.05    1.06
Q6    1  -0.1200  0.4171  0.5288  11.00000  0.05    1.02
Q7    1   0.4783 -0.2238  0.2697  11.00000  0.05    0.88
Q8    1   0.5398 -0.3527  0.1247  11.00000  0.05    0.84
Q9    1   0.0345  0.1316  0.1693  11.00000  0.05    0.72
Q10   1   0.0462  0.1949  0.2309  11.00000  0.05    0.72
;
_shelx_res_checksum              1107

_shelx_hkl_file                  
;
   0   0   3  279.13   11.22
   0   0   3  283.45   10.73
   0   0   3  283.43   10.59
   0   0   3  276.22    9.78
   0   0  -3  248.80    9.32
   0   0  -3  287.74   10.70
   0   0  -3  289.70   10.57
   0   0  -3  287.12   10.96
   0   0   4  109.32    3.49
   0   0   4  105.91    3.78
   0   0   4  104.96    2.87
   0   0   4  108.13    3.60
   0   0  -4  111.37    3.01
   0   0  -4  108.69    3.24
   0   0  -4  112.05    3.83
   0   0  -4  110.30    3.49
   0   0  -4  113.85    3.73
   0   0   5    6.46    0.55
   0   0   5    8.35    0.67
   0   0   5    6.41    0.81
   0   0   5    7.15    0.37
   0   0  -5    7.61    0.34
   0   0  -5    7.83    0.51
   0   0  -5    8.30    0.85
   0   0  -5    7.91    0.45
   0   0  -5    7.71    0.82
   0   0   6  146.49    4.48
   0   0   6  150.31    5.56
   0   0   6  150.88    5.40
   0   0   6  148.06    5.14
   0   0  -6  154.97    5.65
   0   0  -6  149.97    4.46
   0   0  -6  144.27    4.70
   0   0  -6  152.25    5.11
   0   0  -6  152.59    5.65
   0   0   7  376.60   16.93
   0   0   7  374.49   17.19
   0   0   7  380.48   17.74
   0   0   7  364.01   15.42
   0   0  -7  389.82   18.07
   0   0  -7  379.74   16.87
   0   0  -7  389.09   18.07
   0   0  -7  370.29   16.18
   0   0  -7  377.62   15.77
   0   0   8    4.06    0.77
   0   0   8    4.32    0.35
   0   0   8    5.01    0.66
   0   0   8    4.36    0.57
   0   0  -8    4.13    0.51
   0   0  -8    4.71    0.77
   0   0  -8    3.82    0.59
   0   0  -8    5.03    0.37
   0   0  -8    3.63    0.44
   0   0   9   47.87    1.84
   0   0   9   46.10    1.33
   0   0   9   46.95    1.86
   0   0   9   46.53    2.04
   0   0  -9   47.72    1.76
   0   0  -9   50.92    2.08
   0   0  -9   45.54    1.55
   0   0  -9   50.35    1.38
   0   0  -9   45.88    1.46
   0   0  10    0.53    0.52
   0   0  10    1.00    0.61
   0   0  10    1.64    0.48
   0   0  10    1.00    0.30
   0   0 -10    1.18    0.58
   0   0 -10    1.31    0.23
   0   0 -10    1.90    0.77
   0   0 -10    0.93    0.37
   0   0  11    2.94    0.51
   0   0  11    1.47    0.33
   0   0  11    2.35    0.60
   0   0  11    1.52    0.25
   0   0 -11    2.37    0.62
   0   0 -11    3.65    0.88
   0   0  12  164.70    5.70
   0   0  12  164.01    6.44
   0   0  12  178.84    7.07
   0   0  12  159.60    5.49
   0   0 -12  189.95    7.88
   0   0 -12  184.43    7.08
   0   0  13   57.46    1.73
   0   0  13   68.88    2.78
   0   0  13   62.14    1.93
   0   0 -13   72.94    3.26
   0   0 -13   65.72    2.72
   0   0  14  200.96    7.67
   0   0  14  207.30    8.58
   0   0  14  174.79    6.70
   0   0 -14  214.08    9.65
   0   0 -14  216.53    8.99
   0   0  15   59.05    2.01
   0   0  15   66.57    3.06
   0   0 -15   66.12    2.74
   0   0 -15   69.52    3.61
   0   0  16  292.20   13.13
   0   0  16  319.86   15.46
   0   0 -16  320.38   16.60
   0   0 -16  316.21   15.25
   0   0  17  120.70    5.37
   0   0 -17  116.08    4.90
   0   0 -17  113.84    5.82
   0   0  18   90.43    4.20
   0   0  18   73.71    2.57
   0   0 -18   89.32    4.79
   0   0 -18   85.74    3.73
   0   0  19  225.38    9.69
   0   0  19  275.87   13.19
   0   0 -19  278.07   13.20
   0   0 -19  283.67   14.71
   0   0  20    3.69    1.03
   0   0 -20    5.61    1.50
   0   0 -20    4.19    0.90
   0   0  21   45.09    2.57
   0   0 -21   43.28    2.28
   0   0 -21   50.19    3.38
   0   0  22   14.83    1.50
   0   0 -22   11.26    1.98
   0   0 -22   10.57    1.43
   0   0  23   27.37    2.03
   0   0 -23   32.63    2.79
   0   0  24    1.52    1.10
   0   0 -24    4.12    1.50
   0   1 -24   14.25    2.24
   0  -1  24   16.20    1.80
   0   1 -23   66.27    3.48
   0   1 -23   79.72    4.80
   0  -1  23   75.43    3.83
   0   1 -22   14.44    1.49
   0   1 -22   10.55    1.98
   0  -1  22    8.32    1.57
   0   1 -21   31.60    2.58
   0   1 -21   22.34    1.75
   0  -1  21   23.68    1.97
   0   1 -20    5.34    1.24
   0   1 -20    4.97    1.62
   0  -1  20    4.42    1.01
   0   1 -19    0.26    1.23
   0   1 -19    1.33    0.84
   0  -1  19    0.87    0.89
   0  -1  19    0.38    0.38
   0   1 -18   10.08    1.42
   0   1 -18   10.41    1.73
   0  -1  18   10.98    0.80
   0  -1  18    9.82    1.33
   0   1 -17   26.00    2.21
   0   1 -17   26.56    1.72
   0  -1  17   26.49    1.72
   0  -1  17   20.85    0.95
   0   1 -16   34.68    1.96
   0   1 -16   34.58    1.99
   0  -1  16   31.65    1.21
   0  -1  16   35.80    1.81
   0   1 -15    5.10    1.09
   0   1 -15    4.58    1.22
   0  -1  15    3.92    0.90
   0  -1  15    3.30    0.46
   0  -1  15    2.47    0.32
   0   1 -14  471.98   24.45
   0   1 -14  482.32   25.13
   0  -1  14  360.54   18.51
   0  -1  14  452.77   22.51
   0  -1  14  382.52   18.84
   0  -1  14  412.15   19.58
   0   1 -13    6.34    1.20
   0   1 -13    8.31    0.95
   0  -1  13    6.33    0.50
   0  -1  13    5.94    0.44
   0  -1  13    7.46    0.88
   0  -1  13    7.23    1.15
   0   1 -12  236.00   10.36
   0   1 -12  236.79   10.07
   0  -1  12  198.77    7.50
   0  -1  12  231.17   10.07
   0  -1  12  235.26    9.53
   0  -1  12  221.52    8.29
   0   1 -11  463.14   23.37
   0   1 -11  509.58   27.44
   0   1 -11  508.73   26.23
   0  -1  11  502.49   25.68
   0  -1  11  455.49   22.70
   0  -1  11  519.22   27.38
   0  -1  11  484.53   26.31
   0  -1  11  492.84   24.17
   0   1 -10  287.63   12.86
   0   1 -10  261.48   10.37
   0   1 -10  281.47   12.44
   0  -1  10  270.36   11.18
   0  -1  10  255.20    9.84
   0  -1  10  265.31   11.59
   0  -1  10  260.02   10.07
   0  -1  10  277.26   12.12
   0   1  -9  274.46   12.06
   0   1  -9  265.50   11.58
   0   1  -9  255.56    9.93
   0  -1   9  260.21    9.91
   0  -1   9  255.57    9.73
   0  -1   9  255.32   10.34
   0  -1   9  272.55   11.54
   0  -1   9  262.89   10.67
   0   1  -8   12.70    0.59
   0   1  -8   14.36    1.27
   0   1  -8   12.47    0.72
   0  -1   8   12.57    1.04
   0  -1   8   13.83    0.71
   0  -1   8   12.90    0.99
   0  -1   8   12.46    0.46
   0  -1   8   13.13    0.57
   0   1  -7  851.92   53.83
   0   1  -7  886.40   58.31
   0   1  -7  845.59   52.40
   0  -1   7  855.50   52.57
   0  -1   7  872.22   57.21
   0  -1   7  863.66   55.26
   0  -1   7  870.48   54.35
   0  -1   7  846.46   52.10
   0   1  -6   18.68    0.67
   0   1  -6   18.15    1.43
   0   1  -6   17.84    0.62
   0  -1   6   17.89    0.70
   0  -1   6   19.53    1.20
   0  -1   6   17.89    0.59
   0  -1   6   17.59    1.06
   0  -1   6   17.27    0.76
   0   1  -5  171.18    5.89
   0   1  -5  171.58    7.16
   0   1  -5  172.69    5.54
   0  -1   5  162.69    6.56
   0  -1   5  168.46    5.39
   0  -1   5  169.88    5.72
   0  -1   5  167.14    5.71
   0  -1   5  170.11    5.44
   0   1  -4   17.13    1.09
   0   1  -4   15.50    0.81
   0   1  -4   18.63    0.65
   0  -1   4   18.79    1.33
   0  -1   4   18.24    0.76
   0  -1   4   18.71    0.69
   0  -1   4   17.96    0.57
   0  -1   4   18.79    0.70
   0   1  -3  228.52    9.61
   0   1  -3  237.44    8.08
   0   1  -3  245.03    8.55
   0   1  -3  231.53    8.14
   0  -1   3  237.89    8.25
   0  -1   3  239.98    8.24
   0  -1   3  234.67    8.27
   0  -1   3  238.55    9.92
   0   1   3    1.11    0.31
   0   1   3    3.15    0.23
   0   1   3    2.12    0.50
   0  -1  -3    1.97    0.31
   0  -1  -3    2.65    0.24
   0  -1  -3    2.50    0.47
   0  -1  -3    3.14    0.30
   0   1   4  107.85    3.18
   0   1   4  108.41    2.99
   0   1   4  113.75    3.80
   0   1   4   99.99    3.09
   0  -1  -4  109.01    3.15
   0  -1  -4  114.46    3.56
   0  -1  -4  107.97    2.92
   0  -1  -4  109.87    3.76
   0  -1  -4  117.96    3.59
   0   1   5  513.30   26.33
   0   1   5  576.78   28.39
   0   1   5  523.72   26.45
   0   1   5  559.78   28.87
   0  -1  -5  569.72   28.51
   0  -1  -5  549.46   26.66
   0  -1  -5  559.83   28.37
   0  -1  -5  549.43   27.90
   0   1   6   56.85    1.86
   0   1   6   63.79    1.70
   0   1   6   64.82    2.03
   0   1   6   61.62    2.26
   0  -1  -6   63.75    1.70
   0  -1  -6   61.98    1.70
   0  -1  -6   68.06    2.05
   0  -1  -6   66.67    2.51
   0  -1  -6   64.39    1.91
   0   1   7  894.99   58.62
   0   1   7  856.92   56.19
   0   1   7  885.28   57.92
   0   1   7  939.92   59.10
   0  -1  -7  957.03   61.71
   0  -1  -7  960.83   61.62
   0  -1  -7  922.76   59.43
   0  -1  -7  899.57   56.36
   0  -1  -7  948.15   62.56
   0   1   8  108.20    3.67
   0   1   8  109.35    4.11
   0   1   8  112.34    3.34
   0  -1  -8  106.10    3.46
   0  -1  -8  119.45    3.81
   0  -1  -8  117.50    3.76
   0  -1  -8  118.55    4.55
   0  -1  -8  116.91    3.37
   0   1   9  823.73   52.66
   0   1   9  840.34   51.37
   0   1   9  803.09   51.37
   0  -1  -9  887.08   55.44
   0  -1  -9  855.51   54.08
   0  -1  -9  813.75   51.15
   0  -1  -9  823.97   50.02
   0  -1  -9  850.67   53.57
   0   1  10  326.74   13.53
   0   1  10  334.95   15.35
   0   1  10  320.12   14.22
   0  -1 -10  328.20   13.29
   0  -1 -10  335.33   15.66
   0  -1 -10  313.34   13.61
   0  -1 -10  347.54   15.01
   0   1  11  128.28    4.97
   0   1  11  119.75    3.98
   0   1  11  115.11    4.05
   0  -1 -11  124.17    5.22
   0  -1 -11  121.21    3.60
   0  -1 -11  124.86    4.31
   0   1  12  508.10   26.74
   0   1  12  463.43   24.34
   0   1  12  471.34   23.20
   0  -1 -12  470.16   22.87
   0  -1 -12  507.79   25.97
   0  -1 -12  511.21   27.60
   0   1  13    3.61    0.48
   0   1  13    2.10    0.51
   0   1  13    2.65    0.92
   0  -1 -13    3.08    0.59
   0  -1 -13    3.91    1.06
   0  -1 -13    3.06    0.28
   0   1  14   33.16    1.81
   0   1  14   31.24    1.20
   0  -1 -14   34.00    2.13
   0  -1 -14   29.91    1.50
   0   1  15    3.00    0.54
   0   1  15    4.27    0.99
   0   1  15    1.83    0.36
   0  -1 -15    3.47    1.19
   0  -1 -15    4.09    0.67
   0   1  16   13.11    0.68
   0   1  16   15.36    1.51
   0  -1 -16   13.44    1.70
   0  -1 -16   13.48    1.03
   0   1  17    0.51    0.34
   0   1  17    0.13    0.93
   0  -1 -17    1.28    1.07
   0  -1 -17    0.33    0.61
   0   1  18    2.35    0.83
   0   1  18   -0.32    0.46
   0  -1 -18    0.86    0.62
   0  -1 -18    0.79    0.82
   0   1  19   24.68    2.13
   0  -1 -19   27.89    2.46
   0  -1 -19   25.32    1.43
   0   1  20    1.22    0.87
   0  -1 -20   -1.47    1.18
   0  -1 -20   -0.12    0.59
   0   1  21   92.54    4.72
   0  -1 -21   82.90    3.62
   0  -1 -21   91.80    5.30
   0   1  22    9.50    1.54
   0  -1 -22   11.30    1.82
   0  -1 -22    6.49    0.94
   0   1  23   47.72    2.95
   0  -1 -23   53.64    3.73
   0   1  24   51.37    3.23
   0  -1 -24   55.36    3.89
   0   1  25   41.29    2.74
   0  -1 -25   38.69    3.41
   0   2 -24   44.35    3.39
   0   2 -24   33.24    2.70
   0  -2  24   42.07    2.81
   0   2 -23   54.07    3.81
   0   2 -23   45.01    2.80
   0  -2  23   52.68    2.89
   0   2 -22    1.96    1.54
   0   2 -22    2.02    1.27
   0  -2  22    3.07    1.09
   0   2 -21  220.65   11.98
   0   2 -21  208.42   10.54
   0  -2  21  214.15   10.38
   0   2 -20   14.58    1.87
   0   2 -20   15.80    2.07
   0  -2  20   15.19    1.34
   0   2 -19  105.72    5.05
   0   2 -19  109.64    5.67
   0  -2  19   87.98    3.30
   0  -2  19  106.82    4.67
   0   2 -18  182.10    9.07
   0   2 -18  178.34    8.33
   0  -2  18  158.29    6.17
   0  -2  18  178.92    7.69
   0   2 -17   47.34    2.79
   0   2 -17   46.61    2.33
   0  -2  17   40.85    2.02
   0  -2  17   38.08    1.47
   0   2 -16  238.30   11.69
   0   2 -16  237.38   11.85
   0  -2  16  233.17   11.42
   0  -2  16  232.94   10.26
   0  -2  16  218.62    8.95
   0   2 -15    1.23    0.96
   0   2 -15    0.95    1.02
   0  -2  15    0.34    0.65
   0  -2  15   -0.49    0.38
   0  -2  15   -0.24    0.94
   0   2 -14  204.02    9.09
   0   2 -14  194.46    8.20
   0  -2  14  180.35    6.87
   0  -2  14  186.16    7.86
   0  -2  14  194.87    7.92
   0   2 -13    8.01    1.31
   0   2 -13    9.80    1.16
   0  -2  13    9.85    1.25
   0  -2  13    9.10    0.81
   0  -2  13    8.98    0.69
   0   2 -12   -0.23    0.89
   0   2 -12   -0.23    0.80
   0  -2  12    1.34    0.60
   0  -2  12    1.33    0.59
   0  -2  12    0.96    0.25
   0  -2  12    1.10    0.39
   0   2 -11   24.79    1.50
   0   2 -11   18.82    0.75
   0  -2  11   19.30    0.82
   0  -2  11   21.53    1.00
   0  -2  11   18.04    0.64
   0  -2  11   20.70    1.48
   0   2 -10   30.44    1.94
   0   2 -10   28.19    0.94
   0  -2  10   30.13    1.67
   0  -2  10   29.74    1.28
   0  -2  10   29.80    1.01
   0  -2  10   27.08    0.86
   0   2  -9   20.08    1.60
   0   2  -9   16.79    0.61
   0  -2   9   16.88    0.72
   0  -2   9   17.55    0.91
   0  -2   9   19.23    1.20
   0  -2   9   16.70    0.57
   0  -2   9   18.84    1.25
   0   2  -8    6.82    1.20
   0   2  -8    6.87    0.56
   0   2  -8    6.19    0.44
   0  -2   8    7.17    0.65
   0  -2   8    8.18    0.91
   0  -2   8    5.64    0.48
   0  -2   8    7.08    0.55
   0  -2   8    7.16    0.38
   0   2  -7  279.76   10.56
   0   2  -7  277.95   12.80
   0   2  -7  256.92   10.33
   0  -2   7  264.48   10.10
   0  -2   7  277.45   11.69
   0  -2   7  276.52   10.73
   0  -2   7  282.45   12.40
   0  -2   7  272.06   10.55
   0   2  -6   50.42    1.39
   0   2  -6   44.84    1.33
   0   2  -6   52.78    2.13
   0   2  -6   50.92    1.66
   0  -2   6   48.11    1.60
   0  -2   6   51.26    2.20
   0  -2   6   50.72    1.55
   0  -2   6   48.85    1.34
   0   2  -5 1089.59   74.83
   0   2  -5 1120.81   83.41
   0   2  -5 1067.82   74.84
   0   2  -5 1157.86   80.61
   0  -2   5 1103.92   76.69
   0  -2   5 1115.11   82.09
   0  -2   5 1122.80   77.78
   0  -2   5 1091.73   77.91
   0   2  -4  839.18   50.29
   0   2  -4  800.54   48.09
   0   2  -4  803.41   50.91
   0   2  -4  823.81   48.58
   0  -2   4  833.56   49.34
   0  -2   4  822.86   51.65
   0  -2   4  818.47   48.79
   0  -2   4  784.21   48.43
   0   2  -3  417.84   17.99
   0   2  -3  308.36   15.00
   0   2  -3  393.77   16.73
   0  -2   3  356.41   15.42
   0  -2   3  401.27   16.57
   0  -2   3  409.52   17.50
   0  -2   3  399.70   18.21
   0   2  -2 1407.98  118.63
   0   2  -2 1459.31  118.36
   0   2  -2 1528.72  124.87
   0   2  -2 1518.89  122.78
   0  -2   2 1566.52  126.09
   0  -2   2 1573.36  127.10
   0  -2   2 1554.18  130.39
   0   2   2  518.01   25.88
   0   2   2  554.30   27.17
   0   2   2  559.05   27.03
   0  -2  -2  476.92   22.37
   0  -2  -2  556.78   27.64
   0  -2  -2  561.58   27.57
   0  -2  -2  512.82   24.78
   0   2   3  108.18    3.78
   0   2   3  104.39    3.10
   0   2   3  108.30    3.49
   0  -2  -3  104.27    3.57
   0  -2  -3  115.43    3.45
   0  -2  -3  108.60    3.11
   0   2   4 1169.58   82.87
   0   2   4 1205.15   86.75
   0   2   4 1118.36   78.16
   0   2   4 1053.69   72.89
   0  -2  -4 1128.84   78.11
   0  -2  -4 1160.96   79.63
   0  -2  -4 1135.38   80.58
   0  -2  -4 1237.89   87.51
   0   2   5   25.24    0.82
   0   2   5   28.69    1.09
   0   2   5   27.40    0.82
   0   2   5   27.59    1.08
   0  -2  -5   29.33    1.05
   0  -2  -5   27.48    0.73
   0  -2  -5   26.97    1.09
   0  -2  -5   26.41    0.72
   0   2   6  184.00    5.99
   0   2   6  184.32    6.57
   0   2   6  186.84    7.13
   0   2   6  173.79    5.81
   0  -2  -6  181.86    6.14
   0  -2  -6  179.50    5.65
   0  -2  -6  187.26    7.11
   0  -2  -6  187.18    6.07
   0   2   7   70.52    1.95
   0   2   7   72.53    2.78
   0   2   7   65.84    1.98
   0   2   7   68.59    2.23
   0  -2  -7   74.45    2.82
   0  -2  -7   73.89    2.29
   0  -2  -7   76.60    2.14
   0  -2  -7   71.38    2.27
   0  -2  -7   71.55    1.86
   0   2   8    1.89    0.30
   0   2   8    1.84    0.33
   0   2   8    2.52    0.52
   0   2   8    1.82    0.30
   0  -2  -8    1.39    0.44
   0  -2  -8    2.12    0.43
   0  -2  -8    1.80    0.23
   0  -2  -8    1.47    0.39
   0  -2  -8    1.49    0.75
   0   2   9   56.22    2.03
   0   2   9   53.93    1.65
   0   2   9   60.11    1.88
   0  -2  -9   57.52    1.50
   0  -2  -9   59.09    2.14
   0  -2  -9   58.06    1.90
   0  -2  -9   55.43    1.87
   0  -2  -9   60.03    1.73
   0   2  10  151.02    5.28
   0   2  10  148.83    4.84
   0   2  10  147.57    6.07
   0  -2 -10  158.14    5.42
   0  -2 -10  145.87    4.54
   0  -2 -10  161.03    6.46
   0   2  11  211.98    8.11
   0   2  11  217.22    7.97
   0   2  11  225.52    9.64
   0  -2 -11  223.34    8.35
   0  -2 -11  229.71    9.97
   0  -2 -11  221.87    7.95
   0   2  12  236.36   10.09
   0   2  12  223.64    8.46
   0   2  12  203.35    7.98
   0  -2 -12  233.79   10.22
   0  -2 -12  225.71    8.58
   0  -2 -12  211.83    7.59
   0   2  13    4.71    0.53
   0   2  13    4.47    1.02
   0   2  13    4.39    0.42
   0  -2 -13    4.56    0.66
   0  -2 -13    5.30    1.10
   0  -2 -13    4.67    0.38
   0   2  14  317.80   13.43
   0   2  14  348.60   16.54
   0   2  14  283.51   13.04
   0  -2 -14  339.39   16.65
   0  -2 -14  329.17   14.28
   0  -2 -14  301.00   12.74
   0   2  15   26.90    1.02
   0   2  15   28.11    1.99
   0  -2 -15   27.70    1.17
   0  -2 -15   24.48    0.78
   0  -2 -15   32.86    2.14
   0   2  16  174.68    7.83
   0   2  16  161.96    6.02
   0  -2 -16  146.94    5.39
   0  -2 -16  182.58    8.26
   0  -2 -16  153.42    5.92
   0   2  17  145.00    5.56
   0   2  17  166.69    7.77
   0  -2 -17  171.57    8.26
   0  -2 -17  157.47    6.07
   0   2  18   58.00    3.21
   0  -2 -18   54.10    2.12
   0  -2 -18   57.46    3.51
   0   2  19  186.47    8.88
   0   2  19  154.19    5.86
   0  -2 -19  175.47    7.12
   0  -2 -19  197.73    9.65
   0   2  20   -0.65    1.09
   0  -2 -20    0.33    0.51
   0  -2 -20    1.96    1.24
   0   2  21   51.93    3.17
   0  -2 -21   55.21    3.43
   0  -2 -21   40.60    2.17
   0   2  22    4.84    1.23
   0  -2 -22    5.32    1.58
   0   2  23    8.64    1.72
   0  -2 -23   10.98    1.83
   0   2  24    5.67    1.37
   0  -2 -24    6.87    1.76
   0   2  25    2.81    1.45
   0  -2 -25    1.86    1.54
   0   3 -24   12.31    2.15
   0   3 -24   12.07    1.56
   0   3 -23    2.03    1.38
   0   3 -23    2.83    1.56
   0  -3  23    3.17    1.03
   0   3 -22    0.36    1.01
   0   3 -22    1.50    1.25
   0  -3  22   -1.10    0.87
   0   3 -21    3.06    1.43
   0   3 -21    2.51    1.40
   0  -3  21    1.51    1.03
   0   3 -20   -0.47    1.16
   0   3 -20    0.65    1.19
   0  -3  20   -0.32    0.80
   0  -3  20    0.10    0.41
   0   3 -19   35.30    2.72
   0   3 -19   35.20    2.78
   0  -3  19   35.06    2.04
   0  -3  19   31.72    1.58
   0   3 -18   16.57    1.90
   0   3 -18   11.64    1.64
   0  -3  18   12.34    1.86
   0  -3  18   12.69    1.09
   0  -3  18   11.88    0.79
   0   3 -17    1.49    1.28
   0   3 -17    1.99    1.28
   0  -3  17    1.52    0.71
   0  -3  17    1.74    0.50
   0  -3  17    2.05    1.21
   0   3 -16  217.81   10.70
   0   3 -16  218.56   11.01
   0  -3  16  196.94    7.98
   0  -3  16  203.16    8.79
   0  -3  16  206.38   10.19
   0   3 -15   11.52    1.60
   0   3 -15   10.47    1.66
   0  -3  15    8.04    0.69
   0  -3  15    9.67    0.88
   0  -3  15   10.69    1.55
   0   3 -14  357.33   18.82
   0  -3  14  352.62   16.38
   0  -3  14  334.43   16.20
   0  -3  14  331.93   15.11
   0   3 -13   90.61    4.50
   0  -3  13   82.03    3.91
   0  -3  13   89.08    3.18
   0  -3  13   82.39    2.82
   0   3 -12  281.44   13.09
   0  -3  12  273.30   12.45
   0  -3  12  237.18    9.85
   0  -3  12  268.42   10.81
   0  -3  12  271.96   11.22
   0   3 -11  320.63   13.93
   0   3 -11  358.92   18.12
   0  -3  11  352.76   15.50
   0  -3  11  350.61   16.71
   0  -3  11  346.36   15.05
   0  -3  11  316.90   13.88
   0   3 -10    7.11    0.42
   0   3 -10    7.78    1.32
   0  -3  10    8.02    0.59
   0  -3  10    7.14    0.42
   0  -3  10    8.40    0.58
   0  -3  10    9.75    1.06
   0   3  -9  432.17   19.99
   0   3  -9  434.27   23.53
   0  -3   9  430.17   20.17
   0  -3   9  446.47   21.59
   0  -3   9  444.13   20.91
   0  -3   9  431.85   20.45
   0   3  -8  166.58    5.51
   0   3  -8  180.36    8.06
   0  -3   8  172.73    5.91
   0  -3   8  163.44    5.50
   0  -3   8  169.73    7.10
   0  -3   8  165.66    6.69
   0   3  -7  481.58   22.98
   0   3  -7  480.47   24.00
   0   3  -7  509.86   25.00
   0   3  -7  493.80   27.32
   0  -3   7  490.23   26.41
   0  -3   7  477.73   23.27
   0  -3   7  485.15   24.12
   0  -3   7  495.70   23.90
   0   3  -6   42.13    1.40
   0   3  -6   45.51    2.51
   0   3  -6   42.83    1.57
   0  -3   6   44.45    2.03
   0  -3   6   39.85    1.25
   0  -3   6   42.96    1.23
   0  -3   6   36.39    1.72
   0   3  -5   38.90    2.30
   0   3  -5   33.77    1.23
   0   3  -5   36.53    1.43
   0  -3   5   34.03    0.98
   0  -3   5   34.58    1.58
   0  -3   5   35.37    1.15
   0  -3   5   34.10    1.78
   0   3  -4    9.69    1.52
   0   3  -4   12.04    0.83
   0   3  -4    8.84    0.76
   0   3  -4   12.31    0.71
   0  -3   4   11.72    0.68
   0  -3   4   12.67    0.95
   0  -3   4   10.60    1.15
   0  -3   4   11.32    0.48
   0   3  -3  409.77   21.33
   0   3  -3  421.17   19.72
   0   3  -3  422.63   19.66
   0   3  -3  403.05   18.66
   0  -3   3  416.14   20.03
   0  -3   3  437.24   20.50
   0  -3   3  412.87   18.49
   0   3  -2   11.79    1.53
   0   3  -2   14.23    1.05
   0   3  -2   14.84    0.89
   0   3  -2   15.21    0.78
   0  -3   2   13.61    0.87
   0  -3   2   13.68    1.31
   0  -3   2   11.88    1.01
   0  -3   2   15.29    0.96
   0   3  -1    6.11    1.09
   0   3  -1    6.20    0.58
   0   3  -1    6.61    0.84
   0   3  -1    5.04    0.68
   0  -3   1    5.29    0.75
   0  -3   1    6.85    0.46
   0  -3   1    5.80    1.01
   0  -3   1    6.91    0.83
   0  -3   1    7.48    0.53
   0   3   0  484.39   24.49
   0   3   0  493.22   24.21
   0   3   0  518.84   24.64
   0   3   0  519.15   24.71
   0   3   0  515.94   24.86
   0  -3   0  431.64   21.65
   0  -3   0  441.26   21.53
   0  -3   0  510.56   25.57
   0  -3   0  525.42   25.23
   0  -3   0  494.67   23.57
   0   3   1  101.44    3.00
   0   3   1  100.03    3.48
   0   3   1  109.78    3.98
   0   3   1  106.36    3.39
   0   3   1  108.72    3.27
   0  -3  -1  105.19    3.76
   0  -3  -1  107.55    3.40
   0  -3  -1  112.63    3.54
   0  -3  -1   99.19    3.28
   0  -3  -1  107.29    3.58
   0   3   2   79.52    2.17
   0   3   2   79.73    2.77
   0   3   2   74.12    2.18
   0   3   2   81.62    2.97
   0  -3  -2   81.72    2.93
   0  -3  -2   80.99    2.42
   0  -3  -2   77.64    2.61
   0  -3  -2   78.72    2.48
   0  -3  -2   75.31    2.26
   0   3   3 1186.41   83.11
   0   3   3  978.35   69.57
   0   3   3 1139.10   80.67
   0  -3  -3 1152.96   80.21
   0  -3  -3 1154.36   80.86
   0  -3  -3 1081.04   73.06
   0  -3  -3 1147.99   81.48
   0   3   4   45.96    1.55
   0   3   4   46.58    1.64
   0   3   4   47.59    2.10
   0  -3  -4   48.58    1.35
   0  -3  -4   48.21    1.72
   0  -3  -4   50.68    1.99
   0   3   5  701.74   39.62
   0   3   5  726.50   42.07
   0   3   5  748.86   44.16
   0  -3  -5  696.64   39.02
   0  -3  -5  735.13   43.21
   0  -3  -5  703.59   40.32
   0   3   6   75.11    2.21
   0   3   6   76.08    2.19
   0   3   6   77.91    3.03
   0   3   6   69.95    1.73
   0  -3  -6   79.20    2.14
   0  -3  -6   77.07    1.84
   0  -3  -6   81.65    2.62
   0  -3  -6   79.47    2.55
   0   3   7 1370.42  105.77
   0   3   7 1250.56   95.37
   0   3   7 1327.93  104.63
   0   3   7 1370.07  108.03
   0  -3  -7 1396.29  105.50
   0  -3  -7 1416.99  112.52
   0  -3  -7 1355.89  104.44
   0  -3  -7 1351.56  106.89
   0   3   8  223.14    8.12
   0   3   8  262.88   11.21
   0   3   8  247.45    9.19
   0   3   8  241.68    9.64
   0  -3  -8  250.24    8.97
   0  -3  -8  238.84    9.43
   0  -3  -8  239.50    8.65
   0  -3  -8  256.99   10.10
   0   3   9  361.76   16.11
   0   3   9  400.97   19.86
   0   3   9  422.48   18.82
   0  -3  -9  404.82   17.73
   0  -3  -9  410.95   20.23
   0  -3  -9  403.36   17.76
   0  -3  -9  427.62   19.77
   0   3  10  356.14   15.25
   0   3  10  372.67   17.82
   0   3  10  319.19   13.74
   0  -3 -10  368.53   15.61
   0  -3 -10  369.88   17.59
   0  -3 -10  364.18   15.45
   0   3  11  134.93    5.52
   0   3  11  128.95    4.11
   0   3  11  114.07    3.70
   0  -3 -11  126.15    3.84
   0  -3 -11  131.60    4.18
   0  -3 -11  145.32    5.73
   0   3  12   63.77    1.98
   0   3  12   70.14    2.10
   0   3  12   75.48    3.28
   0  -3 -12   70.16    2.17
   0  -3 -12   77.01    2.81
   0  -3 -12   66.68    1.85
   0   3  13    1.47    0.97
   0   3  13    1.80    0.35
   0   3  13    1.63    0.36
   0  -3 -13    1.94    0.43
   0  -3 -13    2.59    1.00
   0  -3 -13    1.67    0.24
   0   3  14   32.04    2.05
   0   3  14   30.37    1.18
   0   3  14   27.71    1.00
   0  -3 -14   26.64    0.81
   0  -3 -14   29.78    1.14
   0  -3 -14   33.21    2.04
   0   3  15    0.06    0.24
   0   3  15    0.58    0.41
   0   3  15   -0.71    0.90
   0  -3 -15   -0.12    0.43
   0  -3 -15   -0.10    0.21
   0  -3 -15    0.56    0.95
   0   3  16   45.32    1.57
   0   3  16   53.95    3.06
   0  -3 -16   55.12    2.50
   0  -3 -16   52.44    1.97
   0   3  17    0.39    0.47
   0   3  17    1.44    1.07
   0  -3 -17    2.13    1.11
   0  -3 -17    0.66    0.52
   0   3  18    2.41    0.41
   0   3  18    4.44    1.25
   0  -3 -18    2.56    1.31
   0  -3 -18    3.38    0.49
   0   3  19  125.01    4.56
   0   3  19  151.04    7.26
   0  -3 -19  151.28    7.53
   0  -3 -19  138.60    5.43
   0   3  20    5.78    1.41
   0  -3 -20    6.66    1.49
   0  -3 -20    3.43    0.54
   0   3  21   99.89    5.48
   0  -3 -21   98.92    5.56
   0   3  22   25.70    2.50
   0  -3 -22   31.44    2.71
   0   3  23   62.57    4.00
   0  -3 -23   60.58    4.18
   0   3  24   49.93    3.59
   0  -3 -24   51.98    3.74
   0   4 -24    5.02    1.55
   0   4 -24    3.91    1.73
   0   4 -23  127.37    7.16
   0   4 -23  143.87    7.90
   0   4 -22    0.65    1.41
   0   4 -22   -0.79    1.41
   0  -4  22    1.87    0.97
   0   4 -21  159.82    8.93
   0   4 -21  161.09    8.77
   0  -4  21  152.55    7.07
   0   4 -20   65.29    4.02
   0   4 -20   68.73    3.91
   0  -4  20   56.77    2.28
   0  -4  20   60.19    2.85
   0   4 -19   84.87    4.48
   0   4 -19   83.89    4.75
   0  -4  19   84.59    3.62
   0  -4  19   80.96    4.64
   0  -4  19   68.79    2.74
   0   4 -18   49.37    3.52
   0   4 -18   52.25    3.45
   0  -4  18   50.24    2.19
   0  -4  18   46.32    1.86
   0  -4  18   49.16    3.32
   0   4 -17   14.16    1.31
   0   4 -17   10.04    1.85
   0  -4  17   11.21    1.69
   0  -4  17   11.01    0.97
   0  -4  17    9.77    0.78
   0   4 -16  145.00    7.51
   0   4 -16  141.32    6.04
   0  -4  16  133.38    6.69
   0  -4  16  133.73    5.37
   0  -4  16  131.04    5.01
   0   4 -15    1.19    1.10
   0  -4  15    1.27    0.57
   0  -4  15    0.24    1.10
   0  -4  15    0.91    0.52
   0   4 -14    2.97    1.39
   0  -4  14    1.63    1.16
   0  -4  14    2.83    0.56
   0  -4  14    2.81    0.59
   0   4 -13    6.28    1.43
   0  -4  13    3.95    1.16
   0  -4  13    5.54    0.74
   0  -4  13    4.30    0.71
   0   4 -12    0.32    0.27
   0   4 -12    0.93    1.07
   0  -4  12    0.48    0.86
   0  -4  12    0.39    0.53
   0  -4  12    0.07    0.43
   0   4 -11   92.38    4.44
   0   4 -11   77.35    2.31
   0  -4  11   91.36    3.81
   0  -4  11   88.70    2.92
   0  -4  11   86.18    2.89
   0   4 -10    0.51    1.08
   0  -4  10    0.71    0.46
   0  -4  10    1.96    0.80
   0  -4  10    0.97    0.40
   0  -4  10    1.06    0.36
   0   4  -9   87.44    4.46
   0   4  -9   93.15    3.14
   0  -4   9   91.61    2.88
   0  -4   9   85.90    2.71
   0  -4   9   90.28    3.68
   0   4  -8    5.10    0.71
   0   4  -8    5.35    1.29
   0  -4   8    5.10    0.52
   0  -4   8    4.60    0.90
   0  -4   8    5.47    0.48
   0   4  -7  484.31   27.02
   0   4  -7  488.14   24.30
   0  -4   7  492.00   26.52
   0  -4   7  462.88   22.56
   0  -4   7  468.27   22.45
   0  -4   7  488.31   25.11
   0   4  -6  185.43    6.71
   0   4  -6  178.93    6.69
   0   4  -6  186.01    8.65
   0   4  -6  187.75    7.06
   0  -4   6  186.44    6.63
   0  -4   6  184.59    6.22
   0  -4   6  190.48    7.97
   0  -4   6  193.41    7.54
   0   4  -5  218.07    8.21
   0   4  -5  186.96    7.16
   0   4  -5  199.94    7.30
   0   4  -5  183.18    8.82
   0  -4   5  207.26    8.11
   0  -4   5  211.66    8.27
   0  -4   5  200.98    6.85
   0  -4   5  205.88    7.44
   0   4  -4 1462.98  117.42
   0   4  -4 1420.41  112.62
   0   4  -4 1370.13  109.60
   0   4  -4 1334.24  112.17
   0  -4   4 1412.36  112.37
   0  -4   4 1422.46  117.69
   0  -4   4 1421.27  113.43
   0   4  -3  358.96   15.65
   0   4  -3  356.76   15.95
   0   4  -3  314.11   15.03
   0   4  -3  343.58   14.78
   0  -4   3  347.76   14.64
   0  -4   3  327.90   14.99
   0  -4   3  360.36   17.09
   0  -4   3  361.69   15.97
   0   4  -2 1040.26   70.17
   0   4  -2  924.64   67.55
   0   4  -2 1031.37   71.30
   0   4  -2 1071.13   73.14
   0  -4   2 1042.14   72.94
   0  -4   2 1112.32   76.25
   0  -4   2 1073.82   73.72
   0  -4   2  996.79   68.40
   0   4  -1   77.27    2.52
   0   4  -1   68.66    3.40
   0   4  -1   68.68    2.53
   0   4  -1   74.79    2.79
   0  -4   1   82.84    2.90
   0  -4   1   69.59    2.99
   0  -4   1   75.92    2.17
   0  -4   1   79.19    3.27
   0  -4   1   83.54    2.96
   0   4   0  312.56   14.35
   0   4   0  333.06   13.94
   0   4   0  315.17   13.93
   0   4   0  326.61   14.79
   0   4   0  324.21   13.37
   0  -4   0  276.63   12.33
   0  -4   0  335.11   14.57
   0  -4   0  323.70   13.82
   0  -4   0  314.37   12.93
   0  -4   0  292.06   13.69
   0   4   1   75.02    2.73
   0   4   1   72.65    2.30
   0   4   1   75.85    3.13
   0   4   1   73.99    2.62
   0   4   1   73.27    2.56
   0  -4  -1   72.17    3.05
   0  -4  -1   73.42    2.60
   0  -4  -1   76.56    2.66
   0  -4  -1   70.23    2.37
   0  -4  -1   71.42    2.47
   0   4   2   30.70    1.54
   0   4   2   29.78    1.48
   0   4   2   28.17    0.94
   0   4   2   25.78    0.95
   0  -4  -2   28.74    1.11
   0  -4  -2   29.58    1.24
   0  -4  -2   28.01    1.53
   0  -4  -2   26.85    1.15
   0  -4  -2   27.95    1.20
   0   4   3  434.48   19.01
   0   4   3  410.68   19.31
   0   4   3  441.99   21.22
   0   4   3  414.84   19.04
   0  -4  -3  412.52   18.49
   0  -4  -3  438.20   21.00
   0  -4  -3  422.35   19.89
   0  -4  -3  415.93   18.42
   0  -4  -3  435.70   20.10
   0   4   4    0.94    0.67
   0   4   4    1.45    0.51
   0   4   4    0.45    0.43
   0  -4  -4    0.87    0.37
   0  -4  -4    1.17    0.34
   0  -4  -4    0.34    0.14
   0  -4  -4    0.78    0.64
   0   4   5   20.13    0.97
   0   4   5   20.47    1.01
   0   4   5   18.77    0.89
   0  -4  -5   20.00    1.22
   0  -4  -5   19.91    0.69
   0  -4  -5   18.93    0.94
   0   4   6   64.62    2.15
   0   4   6   61.51    2.03
   0   4   6   68.06    2.81
   0  -4  -6   69.52    2.70
   0  -4  -6   66.09    1.82
   0  -4  -6   65.29    2.18
   0   4   7  109.36    3.43
   0   4   7  100.92    3.45
   0   4   7  106.67    3.77
   0  -4  -7  104.22    3.05
   0  -4  -7  104.35    3.53
   0  -4  -7  109.83    4.24
   0   4   8  198.70    7.23
   0   4   8  209.33    8.95
   0  -4  -8  201.03    7.00
   0  -4  -8  210.86    6.68
   0  -4  -8  211.85    8.16
   0   4   9  437.91   20.11
   0   4   9  371.64   16.12
   0   4   9  432.97   20.96
   0  -4  -9  445.84   22.29
   0  -4  -9  424.04   18.22
   0  -4  -9  424.78   19.31
   0   4  10  101.90    4.16
   0   4  10   84.54    2.31
   0   4  10   94.39    2.93
   0  -4 -10   94.16    2.54
   0  -4 -10  103.29    3.56
   0  -4 -10   94.63    2.71
   0   4  11   32.58    1.99
   0   4  11   31.07    1.08
   0  -4 -11   30.35    0.88
   0  -4 -11   33.41    1.86
   0   4  12  456.48   22.79
   0   4  12  513.06   26.01
   0   4  12  581.85   31.88
   0  -4 -12  514.72   25.20
   0  -4 -12  558.99   30.68
   0  -4 -12  501.35   25.41
   0   4  13    0.35    0.21
   0   4  13    1.60    0.64
   0   4  13    0.24    0.44
   0  -4 -13    0.11    0.21
   0  -4 -13    0.22    0.92
   0  -4 -13    0.12    0.26
   0   4  14  194.35    7.46
   0   4  14  256.53   11.58
   0   4  14  244.90    9.60
   0  -4 -14  203.30    7.86
   0  -4 -14  257.02   11.80
   0  -4 -14  235.33    8.71
   0   4  15   88.50    4.25
   0   4  15   78.83    2.57
   0  -4 -15   69.95    2.28
   0  -4 -15   77.71    2.44
   0  -4 -15   87.85    4.29
   0   4  16  138.78    4.97
   0   4  16  160.29    7.52
   0  -4 -16  140.47    4.97
   0  -4 -16  160.17    7.55
   0   4  17   41.23    1.44
   0   4  17   53.82    3.06
   0  -4 -17   43.65    1.55
   0  -4 -17   53.00    3.11
   0   4  18    1.71    0.38
   0   4  18    3.37    1.25
   0  -4 -18    1.84    0.46
   0  -4 -18    1.87    1.26
   0   4  19   69.41    4.11
   0  -4 -19   73.84    4.26
   0   4  20    0.94    1.16
   0  -4 -20   -0.66    1.18
   0   4  21    9.43    1.67
   0  -4 -21    7.30    1.73
   0   4  22   11.61    1.88
   0  -4 -22   11.91    2.02
   0   4  23   -0.48    1.28
   0  -4 -23   -0.27    1.37
   0   4  24    1.75    1.40
   0  -4 -24    2.00    1.52
   0   5 -23   -0.28    1.46
   0   5 -23    1.39    1.37
   0   5 -22    0.03    1.35
   0   5 -22    1.68    1.50
   0   5 -21   24.63    2.79
   0   5 -21   25.41    2.57
   0  -5  21   26.43    1.63
   0  -5  21   23.72    1.87
   0   5 -20    7.64    1.84
   0   5 -20    4.25    1.69
   0  -5  20    5.44    1.63
   0  -5  20    7.00    0.92
   0  -5  20    5.40    0.72
   0   5 -19   28.27    2.82
   0   5 -19   28.69    2.60
   0  -5  19   31.90    1.75
   0  -5  19   29.07    2.55
   0  -5  19   23.39    1.30
   0   5 -18  108.23    5.74
   0   5 -18  106.84    6.02
   0  -5  18   94.96    3.71
   0  -5  18  104.77    4.19
   0  -5  18   96.60    4.54
   0   5 -17   57.16    3.86
   0  -5  17   58.06    2.38
   0  -5  17   54.41    3.53
   0  -5  17   56.61    2.23
   0   5 -16  265.63   14.58
   0  -5  16  270.33   11.82
   0  -5  16  258.03   13.32
   0  -5  16  248.73   10.91
   0   5 -15   30.49    2.69
   0  -5  15   26.08    1.44
   0  -5  15   27.71    2.23
   0  -5  15   27.24    1.31
   0   5 -14  544.88   34.11
   0  -5  14  537.18   31.74
   0  -5  14  526.64   29.03
   0  -5  14  555.24   30.07
   0   5 -13  105.78    5.73
   0  -5  13  102.15    3.72
   0  -5  13  105.96    5.01
   0  -5  13  107.13    4.02
   0   5 -12  156.69    7.10
   0  -5  12  158.20    6.00
   0  -5  12  166.83    7.33
   0  -5  12  167.39    6.11
   0   5 -11  282.82   14.01
   0  -5  11  267.67   11.21
   0  -5  11  267.47   10.78
   0  -5  11  231.23   11.00
   0   5 -10  103.67    3.88
   0   5 -10  102.91    5.18
   0  -5  10  100.46    3.30
   0  -5  10   98.03    4.31
   0   5  -9  315.27   13.84
   0   5  -9  306.92   14.65
   0  -5   9  302.89   14.15
   0  -5   9  301.92   12.56
   0   5  -8   54.31    2.11
   0   5  -8   53.89    3.10
   0  -5   8   49.62    1.52
   0  -5   8   47.83    1.63
   0  -5   8   51.67    2.37
   0   5  -7   57.02    2.57
   0   5  -7   57.41    2.26
   0  -5   7   57.97    2.47
   0  -5   7   52.68    1.77
   0  -5   7   54.59    1.61
   0   5  -6   18.49    1.15
   0   5  -6   16.91    1.83
   0   5  -6   17.20    0.84
   0  -5   6   17.05    0.83
   0  -5   6   18.18    0.97
   0  -5   6   17.16    0.67
   0   5  -5   27.59    0.95
   0   5  -5   29.49    1.47
   0   5  -5   31.03    2.14
   0   5  -5   28.27    0.90
   0  -5   5   26.58    1.24
   0  -5   5   30.15    1.56
   0  -5   5   29.52    1.13
   0   5  -4    1.96    0.47
   0   5  -4    3.31    0.75
   0   5  -4    2.66    0.37
   0   5  -4    2.04    1.10
   0  -5   4    4.05    0.75
   0  -5   4    2.53    0.51
   0  -5   4    2.24    0.57
   0  -5   4    2.68    0.79
   0   5  -3   11.15    0.76
   0   5  -3    8.95    0.66
   0   5  -3   12.71    1.42
   0   5  -3   11.44    0.56
   0  -5   3   14.42    1.10
   0  -5   3   10.76    0.58
   0  -5   3   11.56    0.95
   0  -5   3   11.05    1.07
   0   5  -2  551.79   28.56
   0   5  -2  566.33   28.91
   0   5  -2  547.99   28.07
   0   5  -2  484.60   27.71
   0  -5   2  568.66   29.67
   0  -5   2  559.97   29.28
   0  -5   2  563.62   30.70
   0  -5   2  518.71   27.07
   0  -5   2  536.39   26.71
   0   5  -1    0.76    0.41
   0   5  -1    0.68    0.49
   0   5  -1    0.85    0.51
   0   5  -1    0.65    0.81
   0  -5   1    0.06    0.71
   0  -5   1    0.78    0.58
   0  -5   1    0.66    0.30
   0  -5   1    1.18    0.53
   0  -5   1    0.53    0.65
   0   5   0  360.21   15.68
   0   5   0  353.50   16.48
   0   5   0  372.81   16.37
   0   5   0  365.67   17.19
   0   5   0  357.82   15.67
   0  -5   0  360.64   16.12
   0  -5   0  351.64   16.49
   0  -5   0  352.63   15.33
   0  -5   0  362.69   15.45
   0  -5   0  380.76   17.51
   0   5   1   15.49    0.93
   0   5   1   15.60    1.02
   0   5   1   16.00    1.22
   0   5   1   14.38    0.72
   0   5   1   13.06    0.83
   0  -5  -1   14.39    0.74
   0  -5  -1   14.82    0.84
   0  -5  -1   13.69    0.84
   0  -5  -1   14.75    0.97
   0  -5  -1   15.04    0.88
   0   5   2  873.79   57.15
   0   5   2  905.13   57.31
   0   5   2  880.29   55.49
   0   5   2  906.44   58.41
   0   5   2  862.67   54.96
   0  -5  -2  895.85   56.85
   0  -5  -2  856.58   54.25
   0  -5  -2  916.36   59.65
   0  -5  -2  850.72   54.40
   0  -5  -2  879.86   55.94
   0   5   3  126.25    4.32
   0   5   3  133.97    5.05
   0   5   3  130.07    4.82
   0   5   3  133.73    4.20
   0  -5  -3  127.99    4.40
   0  -5  -3  119.99    3.82
   0  -5  -3  128.66    4.27
   0  -5  -3  124.35    4.24
   0  -5  -3  135.57    5.06
   0   5   4   61.06    2.01
   0   5   4   63.31    2.17
   0   5   4   62.14    2.31
   0   5   4   59.28    1.55
   0  -5  -4   58.04    1.54
   0  -5  -4   60.46    1.90
   0  -5  -4   61.50    2.53
   0  -5  -4   61.63    2.08
   0  -5  -4   60.67    1.96
   0   5   5 1159.00   85.58
   0   5   5 1133.64   83.19
   0   5   5 1196.03   89.16
   0  -5  -5 1157.41   83.72
   0  -5  -5 1113.33   81.65
   0  -5  -5 1221.81   90.73
   0   5   6   65.76    2.26
   0   5   6   70.22    2.35
   0   5   6   69.68    2.97
   0  -5  -6   71.49    2.13
   0  -5  -6   71.05    2.36
   0  -5  -6   74.84    2.95
   0   5   7  484.19   24.12
   0   5   7  511.28   27.00
   0  -5  -7  498.66   26.13
   0  -5  -7  467.21   22.78
   0   5   8  307.34   12.91
   0   5   8  305.38   13.51
   0  -5  -8  312.17   14.22
   0  -5  -8  297.57   12.06
   0   5   9  329.80   14.11
   0   5   9  337.74   15.19
   0  -5  -9  309.40   12.99
   0  -5  -9  344.89   16.09
   0   5  10   27.35    1.83
   0   5  10   23.68    0.99
   0  -5 -10   23.48    0.79
   0  -5 -10   28.55    1.32
   0   5  11    0.74    0.36
   0   5  11    0.17    0.86
   0  -5 -11    0.12    0.14
   0  -5 -11   -0.41    0.80
   0  -5 -11    0.82    0.23
   0   5  12    2.86    0.43
   0   5  12    2.41    1.08
   0  -5 -12    2.75    0.21
   0  -5 -12    3.98    1.01
   0  -5 -12    2.08    0.30
   0   5  13    2.32    1.06
   0   5  13    2.02    0.41
   0  -5 -13    1.36    0.24
   0  -5 -13    1.45    1.01
   0  -5 -13    1.64    0.27
   0   5  14   20.75    0.92
   0   5  14   23.84    2.04
   0  -5 -14   25.66    1.98
   0  -5 -14   22.95    0.73
   0  -5 -14   19.39    0.68
   0   5  15    3.74    1.29
   0   5  15    2.43    0.47
   0  -5 -15    3.87    0.91
   0  -5 -15    3.77    0.36
   0   5  16   35.96    2.49
   0   5  16   28.34    1.31
   0  -5 -16   28.15    0.93
   0  -5 -16   35.43    2.49
   0   5  17  100.39    5.05
   0   5  17   89.27    3.27
   0  -5 -17   82.12    2.62
   0  -5 -17   95.07    4.09
   0   5  18    7.21    1.49
   0   5  18    4.79    0.50
   0  -5 -18    6.05    1.09
   0   5  19   91.70    5.24
   0  -5 -19   98.48    5.35
   0   5  20    5.48    1.62
   0  -5 -20    5.84    1.62
   0   5  21  142.65    7.77
   0  -5 -21  141.12    7.83
   0   5  22   38.74    3.18
   0  -5 -22   43.16    3.23
   0   5  23   54.94    3.87
   0  -5 -23   50.01    3.78
   0   5  24   78.81    5.01
   0  -5 -24   79.88    5.12
   0   6 -23  106.15    6.31
   0   6 -23  103.86    6.97
   0   6 -22    7.70    2.05
   0   6 -22   10.10    1.82
   0  -6  22    5.58    1.27
   0   6 -21  132.62    7.25
   0   6 -21  128.32    7.90
   0  -6  21  116.83    6.92
   0   6 -20   33.38    3.05
   0   6 -20   31.51    2.72
   0  -6  20   25.50    1.41
   0  -6  20   30.31    2.67
   0  -6  20   30.62    1.59
   0   6 -19   35.82    2.78
   0   6 -19   37.76    3.26
   0  -6  19   33.88    1.68
   0  -6  19   30.20    1.54
   0  -6  19   33.96    2.75
   0   6 -18   38.33    2.93
   0  -6  18   35.52    2.85
   0  -6  18   35.29    1.66
   0  -6  18   35.53    1.72
   0   6 -17   16.77    2.20
   0  -6  17   11.51    0.94
   0  -6  17   12.75    0.95
   0  -6  17   13.08    1.36
   0   6 -16   -0.44    1.41
   0  -6  16    1.55    0.55
   0  -6  16   -0.67    0.79
   0  -6  16   -0.14    0.67
   0   6 -15    3.43    1.04
   0  -6  15    0.58    0.60
   0  -6  15    1.25    1.12
   0  -6  15    0.60    0.53
   0   6 -14    0.34    1.47
   0  -6  14    2.09    0.63
   0  -6  14    2.47    1.15
   0  -6  14    0.96    0.53
   0   6 -13   65.02    3.38
   0  -6  13   64.32    2.50
   0  -6  13   68.88    2.42
   0  -6  13   61.91    3.38
   0   6 -12   50.70    3.49
   0  -6  12   51.04    2.03
   0  -6  12   48.15    2.18
   0  -6  12   52.70    1.82
   0   6 -11   84.45    3.32
   0   6 -11   83.35    4.71
   0  -6  11   80.66    3.73
   0  -6  11   80.74    2.69
   0   6 -10    2.69    1.42
   0   6 -10    4.74    0.71
   0  -6  10    3.87    1.03
   0  -6  10    3.68    0.47
   0   6  -9  619.04   38.98
   0   6  -9  643.48   36.72
   0  -6   9  635.43   37.29
   0  -6   9  598.67   32.91
   0   6  -8   14.10    1.15
   0   6  -8   18.06    1.84
   0  -6   8   16.09    0.70
   0  -6   8   16.81    1.34
   0   6  -7  373.71   19.76
   0   6  -7  335.36   16.00
   0  -6   7  363.95   15.69
   0  -6   7  386.00   18.39
   0   6  -6  335.77   15.31
   0   6  -6  317.22   16.75
   0  -6   6  335.42   15.52
   0   6  -5  488.07   24.55
   0   6  -5  411.40   22.03
   0  -6   5  455.33   22.43
   0  -6   5  466.36   23.61
   0   6  -4  587.58   35.33
   0   6  -4  644.34   36.94
   0   6  -4  688.65   39.81
   0   6  -4  630.97   35.74
   0  -6   4  692.36   41.16
   0  -6   4  662.44   38.69
   0  -6   4  658.11   37.54
   0  -6   4  644.98   36.28
   0   6  -3    2.92    0.50
   0   6  -3    2.93    0.60
   0   6  -3    1.28    1.13
   0   6  -3    3.28    0.57
   0  -6   3    3.29    0.58
   0  -6   3    3.53    0.78
   0  -6   3    2.40    0.80
   0  -6   3    3.01    0.63
   0   6  -2  993.73   66.41
   0   6  -2  914.67   64.98
   0   6  -2  936.09   63.07
   0   6  -2 1001.14   68.53
   0  -6   2 1038.69   72.22
   0  -6   2  997.71   65.26
   0  -6   2  835.03   57.04
   0  -6   2  998.75   67.48
   0  -6   2 1015.90   68.95
   0   6  -1    0.67    0.41
   0   6  -1    0.51    0.49
   0   6  -1    1.18    0.83
   0   6  -1    0.20    0.52
   0  -6   1    0.74    0.51
   0  -6   1   -0.31    0.76
   0  -6   1    0.14    0.60
   0  -6   1    0.72    0.34
   0  -6   1    1.22    0.65
   0   6   0  222.31    8.82
   0   6   0  234.88    9.13
   0   6   0  230.64    9.82
   0   6   0  217.30    9.37
   0   6   0  222.06    8.42
   0  -6   0  230.66    9.03
   0  -6   0  232.21    9.13
   0  -6   0  236.18    9.40
   0  -6   0  233.57    9.24
   0  -6   0  221.24    8.30
   0   6   1    1.63    0.66
   0   6   1    0.61    0.40
   0   6   1    1.23    0.80
   0   6   1    1.48    0.36
   0   6   1    1.09    0.61
   0  -6  -1    1.87    0.78
   0  -6  -1    1.09    0.49
   0  -6  -1    1.57    0.52
   0  -6  -1    1.49    0.47
   0  -6  -1    1.56    0.42
   0   6   2   85.19    3.20
   0   6   2   87.32    3.53
   0   6   2   83.71    2.88
   0   6   2   84.41    2.62
   0   6   2   88.94    2.90
   0  -6  -2   83.68    2.70
   0  -6  -2   85.36    2.79
   0  -6  -2   88.05    2.90
   0  -6  -2   91.45    3.12
   0  -6  -2   90.33    3.58
   0   6   3   28.56    1.10
   0   6   3   29.36    1.47
   0   6   3   26.72    1.55
   0   6   3   24.69    1.07
   0  -6  -3   26.20    0.89
   0  -6  -3   26.69    1.20
   0  -6  -3   24.90    0.87
   0  -6  -3   26.27    1.24
   0  -6  -3   26.36    1.01
   0   6   4    0.74    0.30
   0   6   4    1.26    0.74
   0   6   4    0.07    0.31
   0   6   4   -0.54    0.66
   0  -6  -4    0.58    0.73
   0  -6  -4    0.82    0.43
   0  -6  -4    0.40    0.40
   0  -6  -4    0.71    0.27
   0  -6  -4    1.22    0.54
   0   6   5  228.28    9.81
   0   6   5  217.99    8.61
   0   6   5  225.94    7.65
   0   6   5  220.64    9.05
   0  -6  -5  226.55    8.54
   0  -6  -5  233.82    9.13
   0  -6  -5  231.51    9.79
   0  -6  -5  223.24    7.63
   0  -6  -5  224.11    8.89
   0   6   6   63.68    2.95
   0   6   6   68.81    2.48
   0  -6  -6   70.76    2.50
   0  -6  -6   69.97    2.07
   0   6   7  141.54    6.11
   0   6   7  148.33    5.39
   0  -6  -7  145.32    4.92
   0  -6  -7  153.54    6.26
   0   6   8   78.56    2.85
   0   6   8   83.95    3.59
   0  -6  -8   75.96    2.26
   0  -6  -8   83.21    3.48
   0   6   9   56.47    2.10
   0   6   9   65.01    2.92
   0  -6  -9   61.73    2.73
   0  -6  -9   55.39    1.64
   0   6  10  251.41   10.23
   0   6  10  271.63   12.45
   0  -6 -10  235.24    9.22
   0  -6 -10  269.45   12.05
   0   6  11   68.50    2.38
   0   6  11   77.39    3.61
   0  -6 -11   72.42    3.32
   0  -6 -11   61.10    1.86
   0   6  12  486.44   24.69
   0   6  12  520.57   28.89
   0  -6 -12  420.61   21.57
   0  -6 -12  497.36   26.01
   0   6  13   20.99    1.01
   0   6  13   20.78    2.01
   0  -6 -13   21.82    1.79
   0   6  14  166.02    6.77
   0   6  14  184.33    8.83
   0  -6 -14  181.65    8.46
   0   6  15  163.47    6.28
   0   6  15  181.49    8.94
   0  -6 -15  185.88    8.98
   0   6  16   17.74    1.97
   0   6  16   15.25    0.99
   0  -6 -16   17.86    1.90
   0   6  17   26.47    1.16
   0   6  17   33.03    2.59
   0  -6 -17   32.56    2.47
   0   6  18    1.21    0.57
   0   6  18    3.08    1.33
   0  -6 -18    0.38    1.26
   0   6  19    2.52    1.47
   0  -6 -19    5.32    1.47
   0   6  20    1.84    1.35
   0  -6 -20    0.52    1.33
   0   6  21   -1.68    1.31
   0  -6 -21    2.27    1.28
   0   6  22   -0.29    1.37
   0  -6 -22    2.45    1.37
   0   6  23   10.95    2.06
   0  -6 -23   11.45    1.99
   0   6  24   34.01    2.74
   0  -6 -24   31.31    3.12
   0   7 -22   -0.42    1.60
   0   7 -22    0.63    1.34
   0  -7  22    1.20    1.35
   0   7 -21   22.87    2.43
   0   7 -21   17.82    2.88
   0  -7  21   22.00    2.40
   0   7 -20   37.08    2.31
   0   7 -20   42.04    3.63
   0  -7  20   33.58    1.71
   0  -7  20   37.90    2.93
   0   7 -19   33.05    3.15
   0  -7  19   28.21    1.52
   0  -7  19   30.05    2.61
   0   7 -18  149.27    8.97
   0  -7  18  146.56    6.25
   0  -7  18  162.57    6.59
   0  -7  18  147.95    7.94
   0   7 -17    3.82    1.66
   0  -7  17    2.14    0.62
   0  -7  17    2.20    0.70
   0  -7  17    2.21    1.33
   0   7 -16  266.33   14.84
   0  -7  16  220.44   11.75
   0  -7  16  262.27   11.28
   0  -7  16  245.96   11.15
   0   7 -15   10.84    2.00
   0  -7  15    7.32    1.48
   0  -7  15    6.94    0.87
   0  -7  15    7.33    0.72
   0   7 -14  241.19   13.30
   0  -7  14  231.18   11.54
   0  -7  14  248.34   10.21
   0  -7  14  222.23    9.77
   0   7 -13  124.83    7.16
   0  -7  13  127.15    4.59
   0  -7  13  124.89    5.96
   0  -7  13  120.66    5.04
   0   7 -12  154.17    6.35
   0   7 -12  157.07    8.40
   0  -7  12  147.91    6.89
   0  -7  12  149.92    5.46
   0   7 -11  123.88    6.90
   0   7 -11  133.39    5.41
   0  -7  11  136.06    5.97
   0  -7  11  130.96    4.54
   0   7 -10   18.27    2.23
   0   7 -10   22.02    1.47
   0  -7  10   21.76    1.70
   0  -7  10   20.53    0.87
   0   7  -9   63.02    2.67
   0   7  -9   62.87    3.75
   0  -7   9   58.44    1.87
   0  -7   9   63.31    3.00
   0   7  -8    6.69    1.50
   0   7  -8    5.62    0.97
   0  -7   8    6.05    0.76
   0  -7   8    5.57    0.48
   0   7  -7   10.48    1.71
   0   7  -7   11.93    1.13
   0  -7   7   10.48    0.75
   0  -7   7   12.19    1.21
   0   7  -6   -0.22    1.09
   0   7  -6    1.37    0.72
   0  -7   6    0.14    0.55
   0   7  -5    4.25    1.35
   0   7  -5    5.87    0.95
   0  -7   5    5.39    0.94
   0  -7   5    4.63    1.03
   0   7  -4  176.41    8.50
   0   7  -4  190.90    7.96
   0  -7   4  191.51    8.13
   0  -7   4  185.55    7.58
   0   7  -3   17.35    1.77
   0   7  -3   22.06    0.94
   0   7  -3   19.19    1.43
   0  -7   3   17.51    1.11
   0  -7   3   21.84    1.36
   0  -7   3   21.57    0.76
   0  -7   3   21.36    1.37
   0   7  -2  604.96   33.16
   0   7  -2  582.82   34.22
   0   7  -2  559.10   30.59
   0  -7   2  606.66   33.66
   0  -7   2  565.02   32.26
   0  -7   2  605.97   34.69
   0  -7   2  585.42   30.98
   0   7  -1  180.86    7.10
   0   7  -1  195.84    8.50
   0   7  -1  189.45    7.00
   0   7  -1  191.00    8.13
   0  -7   1  196.74    7.82
   0  -7   1  181.64    6.45
   0  -7   1  206.16    8.30
   0  -7   1  203.73    8.49
   0   7   0  593.35   33.27
   0   7   0  544.19   30.03
   0   7   0  549.79   30.62
   0   7   0  569.93   30.39
   0  -7   0  576.42   31.24
   0  -7   0  568.50   31.53
   0  -7   0  566.63   29.95
   0  -7   0  563.50   30.76
   0  -7   0  580.33   32.54
   0   7   1  248.71   10.53
   0   7   1  276.42   11.65
   0   7   1  270.58   12.14
   0   7   1  259.82   10.50
   0   7   1  276.26   11.58
   0  -7  -1  271.54   11.22
   0  -7  -1  276.96   11.50
   0  -7  -1  266.82   11.11
   0  -7  -1  269.10   12.00
   0  -7  -1  249.82   10.15
   0   7   2  223.20    9.61
   0   7   2  217.05    8.03
   0   7   2  224.29    8.74
   0   7   2  206.00    7.88
   0   7   2  228.59    9.32
   0  -7  -2  220.72    9.46
   0  -7  -2  211.60    8.15
   0  -7  -2  227.85    8.69
   0  -7  -2  215.69    8.45
   0  -7  -2  223.02    8.80
   0   7   3  660.94   38.23
   0   7   3  656.45   38.55
   0   7   3  701.95   39.56
   0  -7  -3  658.56   37.07
   0  -7  -3  683.60   39.88
   0  -7  -3  576.87   32.56
   0  -7  -3  621.52   35.48
   0  -7  -3  648.35   36.18
   0   7   4   23.71    0.93
   0   7   4   22.71    1.48
   0   7   4   22.20    1.44
   0  -7  -4   22.25    0.81
   0  -7  -4   21.50    0.94
   0  -7  -4   22.68    1.20
   0  -7  -4   21.92    1.50
   0   7   5  325.07   14.58
   0   7   5  287.44   13.01
   0   7   5  299.99   11.63
   0  -7  -5  303.89   12.76
   0  -7  -5  309.68   14.03
   0  -7  -5  284.71   11.92
   0  -7  -5  271.51   10.50
   0   7   6    2.85    0.68
   0   7   6    3.98    0.94
   0   7   6    2.94    0.14
   0  -7  -6    2.55    0.91
   0  -7  -6    2.50    0.68
   0  -7  -6    2.34    0.44
   0   7   7   70.23    2.79
   0   7   7   72.80    2.73
   0  -7  -7   75.34    3.24
   0  -7  -7   67.02    2.18
   0   7   8   10.06    1.27
   0   7   8    9.24    0.94
   0  -7  -8    9.27    0.56
   0  -7  -8   10.48    1.20
   0   7   9   14.90    0.92
   0   7   9   16.32    1.50
   0  -7  -9   13.31    1.41
   0   7  10   20.65    1.12
   0   7  10   23.83    1.85
   0  -7 -10   25.13    1.78
   0   7  11    9.31    1.51
   0   7  11   10.35    0.91
   0  -7 -11   10.60    1.36
   0   7  12   22.55    1.25
   0   7  12   22.98    2.05
   0  -7 -12   24.64    1.85
   0   7  13    2.00    0.85
   0   7  13    2.04    0.55
   0  -7 -13    1.20    1.09
   0   7  14   32.50    2.50
   0   7  14   27.18    1.32
   0  -7 -14   31.92    2.27
   0   7  15   65.14    2.47
   0   7  15   69.27    4.01
   0  -7 -15   68.27    3.68
   0   7  16   17.72    1.95
   0   7  16   12.21    0.85
   0  -7 -16   13.84    1.40
   0   7  17  233.00   11.99
   0   7  17  204.98    8.71
   0  -7 -17  228.98   10.73
   0   7  18    0.77    0.47
   0   7  18    0.35    0.95
   0  -7 -18    1.93    1.22
   0   7  19  148.76    8.09
   0  -7 -19  146.65    7.97
   0   7  20    3.03    1.54
   0  -7 -20    2.77    1.46
   0   7  21  100.68    5.93
   0  -7 -21  100.85    5.82
   0   7  22   56.08    3.84
   0  -7 -22   46.24    3.62
   0   7  23    5.63    1.75
   0  -7 -23    4.80    1.66
   0   8 -22    5.31    1.74
   0   8 -22    7.06    2.08
   0  -8  22    6.71    1.73
   0   8 -21   34.25    3.53
   0   8 -21   29.60    2.10
   0  -8  21   31.20    2.73
   0   8 -20   14.15    2.20
   0  -8  20   17.11    2.01
   0  -8  20   11.93    1.11
   0   8 -19    5.45    1.91
   0  -8  19    4.67    0.80
   0  -8  19    2.82    1.52
   0   8 -18   11.25    2.24
   0  -8  18    7.32    1.23
   0  -8  18   10.78    1.14
   0   8 -17    1.19    1.46
   0  -8  17    1.46    1.14
   0  -8  17   -0.10    0.64
   0  -8  17    0.34    0.53
   0   8 -16    4.60    1.92
   0  -8  16    6.16    1.42
   0  -8  16    4.76    0.83
   0  -8  16    4.35    0.96
   0   8 -15    7.99    2.17
   0  -8  15   10.47    1.64
   0  -8  15   11.53    1.04
   0  -8  15   10.29    0.78
   0   8 -14   76.26    5.07
   0  -8  14   75.70    3.41
   0  -8  14   77.83    4.11
   0  -8  14   77.15    2.77
   0   8 -13   62.13    2.92
   0   8 -13   58.33    4.35
   0  -8  13   58.65    2.69
   0  -8  13   63.58    2.25
   0   8 -12   53.01    2.53
   0   8 -12   44.05    3.61
   0  -8  12   44.57    1.89
   0  -8  12   47.09    2.24
   0   8 -11  245.94   11.05
   0   8 -11  240.14   12.96
   0  -8  11  231.16    9.22
   0  -8  11  241.36   11.55
   0   8 -10    5.00    1.60
   0   8 -10    6.10    1.01
   0  -8  10    5.46    0.87
   0  -8  10    4.23    0.49
   0   8  -9  600.50   39.41
   0   8  -9  642.04   37.78
   0  -8   9  623.05   34.56
   0  -8   9  611.77   35.50
   0   8  -8  161.47    6.80
   0   8  -8  150.57    8.02
   0  -8   8  153.39    5.40
   0  -8   8  155.96    6.95
   0   8  -7  307.69   15.47
   0   8  -7  329.10   15.68
   0  -8   7  328.45   15.62
   0   8  -6  197.86    9.14
   0   8  -6  210.19    9.07
   0  -8   6  217.65    8.60
   0   8  -5  126.69    5.27
   0   8  -5  112.14    5.81
   0  -8   5  122.73    5.07
   0  -8   5  125.65    5.38
   0   8  -4  563.76   33.74
   0   8  -4  585.01   31.92
   0  -8   4  585.73   32.66
   0  -8   4  544.97   31.26
   0  -8   4  551.59   28.85
   0   8  -3   30.39    2.17
   0   8  -3   28.44    1.78
   0  -8   3   29.37    1.64
   0  -8   3   28.92    0.95
   0  -8   3   26.29    1.82
   0   8  -2  217.42    9.63
   0   8  -2  209.79    9.75
   0  -8   2  220.31    9.17
   0  -8   2  228.68    9.94
   0  -8   2  207.69    7.76
   0   8  -1    2.16    0.96
   0   8  -1    2.41    0.50
   0   8  -1    4.83    0.95
   0  -8   1    2.26    1.01
   0  -8   1    2.90    0.81
   0  -8   1    2.95    0.37
   0  -8   1    3.27    0.71
   0   8   0   57.38    2.24
   0   8   0   53.80    2.55
   0   8   0   54.80    1.87
   0  -8   0   57.34    2.37
   0  -8   0   52.27    1.66
   0  -8   0   70.10    3.12
   0  -8   0   53.41    2.00
   0   8   1    6.17    0.81
   0   8   1    6.76    0.82
   0   8   1    6.31    0.91
   0   8   1    4.88    0.55
   0  -8  -1    6.22    0.86
   0  -8  -1    6.11    0.54
   0  -8  -1    5.25    0.59
   0   8   2   35.57    1.60
   0   8   2   34.47    1.99
   0   8   2   33.50    1.69
   0   8   2   31.61    1.18
   0  -8  -2   36.55    1.63
   0  -8  -2   35.96    1.39
   0   8   3  147.36    6.21
   0   8   3  136.33    5.66
   0   8   3  154.86    5.44
   0  -8  -3  143.34    5.42
   0  -8  -3  137.54    6.30
   0  -8  -3  155.12    5.26
   0   8   4   21.12    1.40
   0   8   4   21.31    1.50
   0   8   4   19.59    0.98
   0  -8  -4   19.45    1.18
   0  -8  -4   17.73    1.52
   0  -8  -4   20.26    0.83
   0   8   5  515.11   25.41
   0   8   5  499.23   26.96
   0   8   5  496.30   25.95
   0  -8  -5  493.97   25.67
   0  -8  -5  496.75   27.03
   0  -8  -5  478.97   23.59
   0   8   6   92.66    2.62
   0   8   6  102.42    4.06
   0   8   6   98.29    3.67
   0  -8  -6   86.94    2.40
   0  -8  -6   99.72    3.67
   0  -8  -6   96.12    3.58
   0   8   7  424.43   22.03
   0   8   7  420.77   21.20
   0  -8  -7  402.10   19.85
   0  -8  -7  406.38   21.21
   0   8   8  342.55   17.00
   0   8   8  326.35   15.53
   0  -8  -8  324.17   15.94
   0   8   9  225.29   10.42
   0   8   9  217.27    9.28
   0  -8  -9  208.04    8.85
   0   8  10  545.48   30.16
   0   8  10  566.87   33.09
   0  -8 -10  516.73   28.93
   0   8  11   11.46    1.56
   0   8  11    9.85    1.02
   0  -8 -11   10.85    1.41
   0   8  12  134.42    6.48
   0   8  12  129.12    5.03
   0  -8 -12  125.96    5.18
   0   8  13   37.73    1.76
   0   8  13   36.20    2.73
   0  -8 -13   37.22    2.51
   0   8  14   39.56    2.17
   0   8  14   36.51    1.59
   0  -8 -14   37.51    2.59
   0   8  15   21.97    2.19
   0   8  15   19.86    1.11
   0  -8 -15   21.98    2.01
   0   8  16   22.74    2.31
   0   8  16   21.51    1.14
   0  -8 -16   25.79    2.17
   0   8  17    9.03    1.89
   0   8  17    7.91    0.75
   0  -8 -17   12.18    1.76
   0   8  18    0.60    0.50
   0   8  18   -1.31    1.32
   0  -8 -18    2.16    1.26
   0   8  19    1.09    1.41
   0  -8 -19    1.13    1.32
   0   8  20    2.67    1.40
   0  -8 -20    0.04    0.96
   0   8  21   14.34    2.18
   0  -8 -21   14.03    2.15
   0   8  22   16.08    2.24
   0  -8 -22   15.71    2.11
   0   8  23    9.27    1.99
   0  -8 -23    9.94    1.94
   0   9 -21   47.01    4.27
   0  -9  21   44.46    3.36
   0   9 -20   81.93    5.82
   0  -9  20   68.61    3.13
   0  -9  20   75.33    4.43
   0   9 -19   33.63    3.37
   0  -9  19   25.10    1.73
   0  -9  19   25.51    2.48
   0   9 -18  163.09    9.50
   0  -9  18  156.21    8.06
   0  -9  18  137.04    6.24
   0   9 -17    2.75    1.67
   0  -9  17    0.78    0.73
   0  -9  17    1.82    1.23
   0   9 -16  163.51    9.75
   0  -9  16  177.42    7.02
   0  -9  16  151.95    6.96
   0  -9  16  159.04    8.22
   0   9 -15   39.81    3.45
   0  -9  15   35.52    1.49
   0  -9  15   33.94    2.59
   0  -9  15   33.36    2.06
   0   9 -14   82.08    5.51
   0   9 -14   86.45    3.99
   0  -9  14   89.07    3.22
   0  -9  14   85.26    4.59
   0   9 -13  140.61    6.28
   0   9 -13  131.79    7.80
   0  -9  13  130.26    5.60
   0  -9  13  140.39    5.15
   0   9 -12    5.56    1.89
   0   9 -12    7.27    1.23
   0  -9  12    7.35    0.62
   0  -9  12    8.34    1.03
   0   9 -11   59.69    2.85
   0   9 -11   51.79    3.05
   0  -9  11   57.47    3.07
   0  -9  11   48.20    1.74
   0   9 -10    0.85    0.71
   0   9 -10    1.58    1.36
   0  -9  10   -0.15    0.94
   0  -9  10   -0.06    0.38
   0   9  -9    1.77    0.87
   0   9  -9   -0.12    1.34
   0  -9   9    0.14    0.40
   0  -9   9    0.37    0.89
   0   9  -8   26.52    2.72
   0   9  -8   28.20    1.93
   0  -9   8   28.57    2.01
   0  -9   8   29.05    1.11
   0   9  -7   50.13    2.65
   0   9  -7   42.74    3.34
   0  -9   7   48.00    2.63
   0   9  -6  142.09    6.18
   0   9  -6  138.20    7.05
   0  -9   6  138.67    5.93
   0  -9   6  125.59    4.22
   0   9  -5   58.48    2.31
   0   9  -5   52.33    2.70
   0  -9   5   51.54    1.54
   0  -9   5   58.89    2.24
   0  -9   5   59.40    3.01
   0   9  -4  412.04   22.25
   0   9  -4  409.93   19.92
   0  -9   4  433.34   21.33
   0  -9   4  364.58   18.21
   0  -9   4  380.38   17.54
   0   9  -3    2.16    1.14
   0   9  -3    1.89    0.67
   0  -9   3    1.65    0.97
   0  -9   3    2.59    0.83
   0  -9   3    1.89    0.33
   0   9  -2  500.20   28.29
   0   9  -2  464.41   24.63
   0  -9   2  473.75   24.01
   0  -9   2  513.05   27.04
   0  -9   2  508.03   27.76
   0   9  -1  162.74    6.99
   0   9  -1  144.26    6.66
   0  -9   1  147.71    5.22
   0  -9   1  164.88    6.92
   0  -9   1  161.25    6.40
   0   9   0  196.85    8.81
   0   9   0  208.68    9.34
   0  -9   0  207.97    8.53
   0  -9   0  201.27    8.27
   0  -9   0  200.15    8.17
   0   9   1  204.56    9.11
   0   9   1  196.15    7.80
   0   9   1  200.66    8.38
   0  -9  -1  210.27    8.34
   0  -9  -1  199.80    8.97
   0  -9  -1  189.56    7.89
   0   9   2   33.25    2.02
   0   9   2   36.03    1.74
   0   9   2   31.39    1.46
   0  -9  -2   29.95    2.04
   0  -9  -2   33.14    1.62
   0  -9  -2   31.42    1.22
   0   9   3  528.51   29.35
   0   9   3  562.12   31.95
   0   9   3  577.81   31.48
   0  -9  -3  543.51   29.31
   0  -9  -3  546.11   29.69
   0  -9  -3  529.24   29.09
   0   9   4    2.30    0.89
   0   9   4    1.98    0.96
   0   9   4    2.74    0.62
   0  -9  -4    2.50    0.36
   0  -9  -4    2.88    0.72
   0  -9  -4    2.65    1.04
   0   9   5  266.11   12.49
   0   9   5  288.04   11.73
   0   9   5  280.11   12.86
   0  -9  -5  275.79   11.11
   0  -9  -5  264.88   12.56
   0  -9  -5  265.23   11.51
   0   9   6   12.77    1.34
   0   9   6   13.80    0.55
   0   9   6   12.95    1.30
   0  -9  -6   14.80    1.40
   0  -9  -6   11.73    1.00
   0  -9  -6   11.10    0.49
   0   9   7   43.83    2.43
   0   9   7   38.66    1.95
   0  -9  -7   41.57    2.36
   0  -9  -7   40.32    1.85
   0   9   8   27.93    1.75
   0   9   8   29.94    2.09
   0  -9  -8   27.51    1.58
   0  -9  -8   30.37    2.05
   0   9   9   20.04    1.36
   0   9   9   21.86    1.89
   0  -9  -9   24.36    1.88
   0  -9  -9   18.42    1.21
   0   9  10   10.51    1.17
   0   9  10    9.17    1.53
   0  -9 -10    7.39    1.44
   0   9  11    8.73    1.54
   0   9  11    8.49    1.07
   0  -9 -11    8.53    1.38
   0   9  12   75.86    3.14
   0   9  12   79.59    4.31
   0  -9 -12   75.23    3.26
   0   9  13   47.01    2.49
   0   9  13   44.69    2.02
   0  -9 -13   47.86    2.91
   0   9  14   44.36    2.03
   0   9  14   51.55    3.39
   0  -9 -14   48.64    3.11
   0   9  15  212.26   11.27
   0   9  15  198.51    8.72
   0  -9 -15  211.09   10.76
   0   9  16   23.10    2.62
   0   9  16   24.66    1.40
   0  -9 -16   29.42    2.39
   0   9  17  199.04   10.71
   0   9  17  172.57    7.60
   0  -9 -17  198.93   10.14
   0   9  18    1.64    0.62
   0   9  18    4.99    1.53
   0  -9 -18    5.60    1.46
   0   9  19  129.21    7.65
   0  -9 -19  137.18    7.48
   0   9  20   29.99    2.92
   0  -9 -20   33.67    2.85
   0   9  21   17.43    2.36
   0  -9 -21   14.70    2.08
   0   9  22   34.80    3.18
   0  -9 -22   34.43    2.91
   0   9  23    2.19    1.54
   0  -9 -23    1.91    1.44
   0  10 -21    0.96    1.59
   0 -10  21    1.71    1.35
   0  10 -20    0.75    1.80
   0 -10  20    1.49    0.80
   0 -10  20    3.41    1.35
   0  10 -19    1.23    1.67
   0 -10  19    0.48    0.73
   0 -10  19    0.46    1.22
   0  10 -18    7.53    2.38
   0 -10  18   11.60    1.74
   0 -10  18    8.53    1.10
   0  10 -17   -0.75    1.60
   0 -10  17    0.17    0.73
   0 -10  17    1.51    1.19
   0  10 -16   36.10    3.43
   0 -10  16   36.10    2.71
   0 -10  16   33.03    1.91
   0  10 -15   12.75    2.37
   0 -10  15   14.81    1.39
   0 -10  15   13.46    0.88
   0 -10  15   13.27    1.26
   0  10 -14   46.24    3.91
   0  10 -14   44.14    2.59
   0 -10  14   43.97    1.75
   0 -10  14   45.31    2.99
   0  10 -13   83.74    5.58
   0  10 -13   85.02    4.16
   0 -10  13   85.48    3.05
   0 -10  13   87.94    4.67
   0  10 -12   13.89    2.26
   0  10 -12   12.07    1.48
   0 -10  12   11.73    0.72
   0 -10  12   13.06    1.71
   0  10 -11  244.45   12.59
   0  10 -11  249.40   11.94
   0 -10  11  245.74   12.18
   0 -10  11  244.93   10.03
   0  10 -10   13.04    1.47
   0  10 -10   12.73    2.12
   0 -10  10   10.33    1.54
   0 -10  10   10.12    0.71
   0  10  -9  244.68   13.89
   0  10  -9  257.78   12.28
   0 -10   9  248.76   10.18
   0 -10   9  255.72   12.39
   0  10  -8  183.38    8.37
   0  10  -8  180.61    8.66
   0 -10   8  181.26    7.58
   0  10  -7  154.26    6.99
   0  10  -7  140.02    6.83
   0 -10   7  160.86    7.17
   0  10  -6  129.04    7.23
   0  10  -6  140.77    6.41
   0 -10   6  132.45    6.41
   0 -10   6  137.08    6.11
   0  10  -5  114.63    4.44
   0  10  -5  106.48    5.71
   0 -10   5   98.26    4.91
   0 -10   5  105.94    4.69
   0  10  -4  101.53    5.34
   0  10  -4  105.14    4.83
   0 -10   4  107.74    4.56
   0 -10   4   97.59    4.07
   0  10  -3    0.84    1.15
   0  10  -3    2.08    0.69
   0 -10   3    1.73    1.04
   0 -10   3    1.99    0.83
   0  10  -2   -0.10    0.90
   0  10  -2    0.50    0.99
   0 -10   2    0.65    0.73
   0 -10   2   -0.84    0.91
   0  10  -1   22.50    1.85
   0  10  -1   26.02    1.96
   0 -10   1   22.30    1.41
   0 -10   1   23.99    1.57
   0  10   0    2.34    1.10
   0  10   0    2.12    0.94
   0 -10   0    1.26    1.03
   0 -10   0    1.29    0.67
   0  10   1   85.47    4.17
   0  10   1   87.74    3.77
   0 -10  -1   87.71    4.07
   0 -10  -1   86.24    3.28
   0  10   2   15.38    1.27
   0  10   2   16.43    1.11
   0  10   2   18.69    1.22
   0 -10  -2   17.11    1.64
   0 -10  -2   15.99    0.85
   0 -10  -2   16.82    1.20
   0  10   3  219.72    9.77
   0  10   3  232.43    9.92
   0  10   3  222.67   10.43
   0 -10  -3  217.84    8.99
   0 -10  -3  217.94    9.36
   0 -10  -3  216.17   10.13
   0  10   4   20.21    1.76
   0  10   4   20.87    1.61
   0  10   4   23.25    1.26
   0 -10  -4   20.04    1.31
   0 -10  -4   21.40    1.79
   0 -10  -4   21.58    0.83
   0  10   5  238.58    9.42
   0  10   5  224.66   10.10
   0  10   5  222.05   10.29
   0 -10  -5  223.01    8.73
   0 -10  -5  220.07   10.39
   0 -10  -5  215.70    9.25
   0  10   6   58.34    1.87
   0  10   6   61.67    3.05
   0  10   6   64.48    3.01
   0 -10  -6   53.25    1.56
   0 -10  -6   56.29    2.45
   0 -10  -6   57.24    2.43
   0  10   7  156.49    6.92
   0  10   7  138.29    4.54
   0  10   7  150.23    6.37
   0 -10  -7  145.12    5.65
   0 -10  -7  150.45    6.86
   0  10   8  241.84   11.60
   0  10   8  233.25   10.91
   0 -10  -8  233.42   10.05
   0 -10  -8  242.47   11.71
   0  10   9   86.42    3.88
   0  10   9   87.27    4.36
   0 -10  -9   84.84    4.20
   0 -10  -9   80.88    3.20
   0  10  10  166.36    7.39
   0  10  10  171.42    8.28
   0 -10 -10  166.63    7.10
   0 -10 -10  166.25    8.08
   0  10  11    1.67    0.86
   0  10  11    0.04    1.16
   0 -10 -11    1.16    0.68
   0 -10 -11    1.09    1.10
   0  10  12   78.88    3.29
   0  10  12   66.59    4.17
   0 -10 -12   78.28    4.13
   0  10  13    2.95    1.31
   0  10  13    0.83    0.72
   0 -10 -13    2.84    0.87
   0  10  14   31.93    1.70
   0  10  14   35.25    2.82
   0 -10 -14   31.00    2.53
   0  10  15   32.34    2.98
   0  10  15   30.92    1.71
   0 -10 -15   37.09    2.76
   0  10  16    0.16    0.62
   0  10  16    1.93    1.38
   0 -10 -16    1.79    1.25
   0  10  17    1.72    1.38
   0  10  17    0.65    0.61
   0 -10 -17    0.73    1.27
   0  10  18    1.68    1.53
   0  10  18    2.72    0.67
   0 -10 -18    1.85    1.41
   0  10  19   18.55    2.55
   0 -10 -19   20.81    2.42
   0  10  20   16.45    2.38
   0 -10 -20   16.30    2.27
   0  10  21   31.45    3.20
   0 -10 -21   31.54    2.93
   0  10  22   24.85    2.74
   0 -10 -22   23.66    2.56
   0  11 -20   71.39    5.38
   0 -11  20   59.11    3.28
   0 -11  20   67.29    4.33
   0  11 -19   15.18    2.79
   0 -11  19   16.01    2.11
   0 -11  19   15.52    1.55
   0  11 -18  104.43    6.95
   0 -11  18   94.28    4.70
   0 -11  18   99.69    5.58
   0  11 -17    0.40    1.64
   0 -11  17   -1.06    1.19
   0 -11  17   -0.48    0.93
   0  11 -16   72.70    5.08
   0 -11  16   63.66    3.47
   0 -11  16   66.49    4.05
   0  11 -15   37.46    2.44
   0  11 -15   35.18    3.54
   0 -11  15   41.11    2.85
   0  11 -14   12.39    2.55
   0  11 -14   18.51    1.51
   0 -11  14   15.36    1.14
   0 -11  14   13.70    1.86
   0  11 -13   99.28    4.83
   0  11 -13   79.10    5.97
   0 -11  13   89.88    3.26
   0 -11  13  100.60    5.12
   0  11 -12    0.04    0.96
   0  11 -12   -0.54    1.49
   0 -11  12    0.72    1.07
   0 -11  12    0.01    0.39
   0  11 -11    5.49    1.04
   0  11 -11    4.67    1.78
   0 -11  11    2.67    0.54
   0 -11  11    5.26    1.31
   0  11 -10    5.34    1.30
   0  11 -10    7.08    1.94
   0 -11  10    8.25    1.38
   0 -11  10    5.87    0.61
   0  11  -9   35.33    2.36
   0  11  -9   32.01    3.21
   0 -11   9   35.05    2.47
   0 -11   9   33.67    1.28
   0  11  -8  117.34    5.58
   0  11  -8  118.00    6.84
   0 -11   8  109.49    5.46
   0  11  -7   48.51    2.29
   0  11  -7   49.29    3.72
   0 -11   7   50.21    2.84
   0  11  -6  117.11    6.59
   0  11  -6  128.31    5.91
   0 -11   6  123.83    5.60
   0 -11   6  108.11    5.66
   0  11  -5   63.98    4.15
   0  11  -5   68.35    3.51
   0 -11   5   64.18    3.21
   0 -11   5   63.50    3.58
   0  11  -4  319.09   17.65
   0  11  -4  343.24   17.77
   0 -11   4  342.51   17.00
   0 -11   4  340.11   17.76
   0  11  -3   20.70    1.82
   0  11  -3   18.80    2.10
   0 -11   3   23.84    1.86
   0 -11   3   20.65    1.54
   0  11  -2  409.30   22.57
   0  11  -2  391.24   21.40
   0 -11   2  417.91   21.44
   0 -11   2  418.03   22.39
   0  11  -1  132.69    6.43
   0  11  -1  131.66    6.27
   0 -11   1  130.40    6.14
   0 -11   1  134.20    5.66
   0  11   0  179.83    8.22
   0  11   0  176.21    8.50
   0 -11   0  172.05    7.38
   0 -11   0  175.61    8.17
   0  11   1  383.37   20.69
   0  11   1  388.29   19.65
   0 -11  -1  379.91   18.99
   0 -11  -1  379.46   19.05
   0  11   2    8.42    1.15
   0  11   2    7.78    1.46
   0  11   2    9.57    0.94
   0 -11  -2    8.25    1.45
   0 -11  -2    9.53    0.92
   0  11   3  193.47    9.18
   0  11   3  194.74    8.42
   0  11   3  197.96    8.06
   0 -11  -3  170.27    6.93
   0 -11  -3  189.94    8.03
   0 -11  -3  188.05    9.02
   0  11   4   54.09    2.50
   0  11   4   61.21    2.49
   0  11   4   56.32    2.80
   0 -11  -4   57.85    2.57
   0 -11  -4   57.42    2.54
   0 -11  -4   56.05    2.06
   0  11   5   48.51    2.66
   0  11   5   48.05    2.84
   0  11   5   45.93    1.90
   0 -11  -5   50.76    2.89
   0 -11  -5   46.12    2.19
   0  11   6   11.84    1.37
   0  11   6   10.35    1.45
   0  11   6   11.02    0.72
   0 -11  -6   11.00    1.13
   0 -11  -6   10.23    1.06
   0  11   7    7.37    1.24
   0  11   7    6.63    0.42
   0  11   7    6.71    1.24
   0 -11  -7    5.56    0.29
   0 -11  -7    7.34    1.35
   0 -11  -7    6.85    0.78
   0  11   8   17.93    1.71
   0  11   8   20.81    1.88
   0 -11  -8   19.48    1.90
   0 -11  -8   19.26    1.40
   0  11   9   -0.04    1.02
   0  11   9   -0.70    0.89
   0 -11  -9    0.39    1.00
   0 -11  -9    0.19    0.72
   0  11  10  177.57    8.84
   0  11  10  178.75    8.29
   0 -11 -10  176.18    7.55
   0 -11 -10  174.27    8.72
   0  11  11   26.33    2.22
   0  11  11   24.10    1.61
   0 -11 -11   24.59    2.21
   0 -11 -11   24.64    1.46
   0  11  12   35.03    2.61
   0  11  12   30.39    2.00
   0 -11 -12   31.11    2.46
   0 -11 -12   29.13    1.68
   0  11  13   65.23    3.99
   0  11  13   65.77    3.18
   0 -11 -13   58.36    3.71
   0 -11 -13   62.55    3.11
   0  11  14  122.92    6.82
   0  11  14  114.52    5.09
   0 -11 -14  116.27    6.20
   0  11  15  154.00    7.08
   0  11  15  168.41    9.10
   0 -11 -15  158.82    8.41
   0  11  16    1.03    1.36
   0  11  16   -0.08    0.67
   0 -11 -16    1.32    0.88
   0  11  17  133.70    5.98
   0  11  17  138.57    6.91
   0 -11 -17  151.06    7.88
   0  11  18    3.51    1.20
   0 -11 -18    4.62    1.51
   0  11  19   43.33    3.53
   0 -11 -19   41.58    3.30
   0  11  20   18.55    2.51
   0 -11 -20   16.82    2.31
   0  11  21   14.67    2.21
   0 -11 -21   11.51    2.06
   0  12 -19   -0.34    1.87
   0 -12  19    2.37    1.01
   0 -12  19    0.45    1.33
   0  12 -18   40.16    3.85
   0 -12  18   41.86    2.97
   0 -12  18   32.52    2.34
   0  12 -17   12.32    2.53
   0 -12  17   11.77    1.91
   0 -12  17   12.63    1.33
   0  12 -16   81.77    5.67
   0 -12  16   78.22    4.55
   0 -12  16   72.76    3.92
   0  12 -15   46.86    2.96
   0  12 -15   50.35    4.13
   0 -12  15   47.86    3.27
   0  12 -14   51.28    2.76
   0  12 -14   45.29    4.10
   0 -12  14   49.07    3.35
   0  12 -13  219.40   13.50
   0  12 -13  229.68   11.57
   0 -12  13  218.28   11.45
   0  12 -12   15.18    1.73
   0  12 -12   10.44    2.49
   0 -12  12   12.86    1.84
   0 -12  12   12.74    1.01
   0  12 -11  151.24    9.19
   0  12 -11  146.90    7.25
   0 -12  11  155.86    5.91
   0 -12  11  150.87    7.57
   0  12 -10    5.29    1.88
   0  12 -10    4.51    1.32
   0 -12  10    4.74    1.30
   0 -12  10    4.36    0.57
   0  12  -9   73.48    5.11
   0  12  -9   78.40    4.09
   0 -12   9   77.08    2.68
   0 -12   9   78.33    4.10
   0  12  -8   36.34    3.44
   0  12  -8   39.98    2.62
   0 -12   8   37.93    2.54
   0  12  -7   53.63    3.86
   0  12  -7   51.68    3.12
   0 -12   7   51.19    3.00
   0  12  -6  130.66    7.30
   0  12  -6  129.72    6.46
   0 -12   6  135.43    6.21
   0 -12   6  119.09    6.30
   0  12  -5    1.45    1.38
   0  12  -5    0.66    1.14
   0 -12   5    1.15    0.98
   0 -12   5    0.67    1.17
   0  12  -4   39.52    2.65
   0  12  -4   38.90    3.00
   0 -12   4   37.16    2.65
   0 -12   4   35.22    2.25
   0  12  -3    0.25    1.20
   0  12  -3    0.18    1.08
   0 -12   3    0.36    1.11
   0 -12   3    2.33    0.91
   0  12  -2    1.99    1.22
   0  12  -2    1.93    1.13
   0 -12   2    2.81    0.96
   0 -12   2    0.97    1.17
   0  12  -1   88.20    4.07
   0  12  -1   81.44    3.72
   0 -12   1   82.35    4.29
   0 -12   1   84.17    3.72
   0  12   0   73.99    4.09
   0  12   0   74.27    3.55
   0 -12   0   77.07    3.27
   0 -12   0   72.69    3.38
   0  12   1  132.88    6.70
   0  12   1  132.06    5.70
   0 -12  -1  137.26    6.60
   0 -12  -1  127.08    5.57
   0  12   2    3.86    0.94
   0  12   2    2.14    0.92
   0 -12  -2    1.19    1.24
   0 -12  -2    3.30    0.78
   0  12   3  345.35   18.17
   0  12   3  318.17   15.68
   0  12   3  335.33   16.88
   0 -12  -3  353.04   18.41
   0 -12  -3  337.68   16.47
   0  12   4   13.51    1.38
   0  12   4   14.09    1.65
   0  12   4   12.11    0.92
   0 -12  -4   12.52    1.65
   0 -12  -4   10.33    0.64
   0 -12  -4   14.16    1.20
   0  12   5  163.68    6.45
   0  12   5  154.31    7.08
   0  12   5  156.86    7.53
   0 -12  -5  152.47    6.30
   0 -12  -5  157.74    7.65
   0  12   6  146.66    6.51
   0  12   6  144.77    6.80
   0  12   6  155.65    5.76
   0 -12  -6  137.71    5.48
   0 -12  -6  144.42    6.97
   0 -12  -6  119.50    4.37
   0  12   7   89.43    3.06
   0  12   7  100.25    4.79
   0  12   7   96.86    4.76
   0 -12  -7   95.61    4.89
   0 -12  -7   90.24    3.84
   0  12   8  117.08    5.67
   0  12   8  124.35    5.87
   0  12   8  103.54    3.37
   0 -12  -8  118.53    5.96
   0 -12  -8  119.72    4.97
   0  12   9    9.55    1.56
   0  12   9    9.19    1.20
   0 -12  -9   10.62    1.62
   0 -12  -9    7.78    0.95
   0  12  10   76.39    3.79
   0  12  10   72.76    3.48
   0 -12 -10   77.59    4.24
   0 -12 -10   74.08    3.12
   0  12  11    7.32    1.49
   0  12  11    6.21    1.22
   0 -12 -11    5.12    1.09
   0 -12 -11    6.92    1.53
   0  12  12   10.20    1.34
   0  12  12   11.62    1.49
   0 -12 -12   12.67    1.30
   0 -12 -12   11.62    1.80
   0  12  13   66.01    3.32
   0  12  13   63.03    3.90
   0 -12 -13   55.16    2.70
   0 -12 -13   63.27    3.90
   0  12  14    5.48    1.02
   0  12  14    5.63    1.62
   0 -12 -14    4.56    0.97
   0 -12 -14    4.68    1.57
   0  12  15   13.07    1.27
   0  12  15   13.10    2.13
   0 -12 -15   12.10    1.45
   0 -12 -15   13.72    1.96
   0  12  16    5.84    0.96
   0  12  16    4.20    1.73
   0 -12 -16    5.56    1.59
   0 -12 -16    3.94    1.16
   0  12  17   41.20    3.20
   0  12  17   28.46    1.87
   0 -12 -17   35.22    2.89
   0  12  18    4.30    1.66
   0 -12 -18    1.90    1.44
   0  12  19   49.31    3.82
   0 -12 -19   42.21    3.32
   0  12  20   22.03    2.56
   0 -12 -20   14.97    2.28
   0  12  21    6.89    1.90
   0 -12 -21    6.67    1.76
   0  13 -18   66.36    5.08
   0 -13  18   54.55    3.33
   0 -13  18   54.30    3.93
   0  13 -17    7.60    2.23
   0 -13  17    4.97    1.15
   0 -13  17    7.76    1.60
   0  13 -16   23.17    2.98
   0 -13  16   20.90    2.34
   0  13 -15   10.40    2.23
   0  13 -15    6.25    1.54
   0 -13  15    6.57    1.67
   0  13 -14   -0.58    1.12
   0  13 -14    0.43    1.10
   0 -13  14    1.00    1.19
   0  13 -13    0.20    1.77
   0  13 -13    2.78    1.22
   0 -13  13    1.30    1.32
   0  13 -12   -1.89    1.62
   0  13 -12    2.05    1.13
   0 -13  12    0.26    1.18
   0  13 -11   45.69    2.93
   0  13 -11   51.58    4.14
   0 -13  11   43.83    1.77
   0 -13  11   46.35    3.04
   0  13 -10    4.30    1.83
   0  13 -10    2.85    1.30
   0 -13  10    1.80    0.50
   0 -13  10    4.05    1.24
   0  13  -9   30.45    3.21
   0  13  -9   28.13    2.38
   0 -13   9   33.04    2.42
   0  13  -8   84.36    4.51
   0  13  -8   81.91    5.47
   0 -13   8   80.51    4.17
   0  13  -7   86.88    4.66
   0  13  -7   85.17    5.58
   0 -13   7   81.27    4.30
   0  13  -6  277.02   13.66
   0  13  -6  298.12   17.26
   0 -13   6  300.98   15.26
   0 -13   6  310.35   16.40
   0  13  -5    0.83    1.61
   0  13  -5    4.70    1.33
   0 -13   5    4.00    1.37
   0 -13   5    1.49    1.17
   0  13  -4  387.45   20.21
   0  13  -4  396.53   23.22
   0 -13   4  387.27   21.77
   0 -13   4  383.20   20.78
   0  13  -3   24.51    2.18
   0  13  -3   23.09    2.45
   0 -13   3   25.67    1.87
   0 -13   3   22.60    2.18
   0  13  -2   97.54    5.15
   0  13  -2   99.25    5.43
   0 -13   2   97.49    4.53
   0 -13   2  107.32    5.31
   0  13  -1  113.91    5.79
   0  13  -1  111.88    5.54
   0 -13   1   99.26    4.45
   0 -13   1  102.05    4.63
   0  13   0   29.55    2.49
   0  13   0   26.04    2.17
   0 -13   0   30.14    2.35
   0 -13   0   29.61    1.91
   0  13   1   78.75    3.77
   0  13   1   86.47    4.10
   0 -13  -1   81.80    4.46
   0 -13  -1   84.12    3.90
   0  13   2    1.65    1.33
   0  13   2    3.11    0.80
   0 -13  -2   -0.26    1.28
   0 -13  -2    1.50    0.93
   0  13   3   29.88    1.68
   0  13   3   33.39    2.61
   0 -13  -3   32.74    1.72
   0 -13  -3   29.20    2.61
   0  13   4   -0.58    0.77
   0  13   4   -0.02    0.74
   0  13   4   -0.15    0.79
   0 -13  -4   -1.17    1.15
   0 -13  -4   -0.14    0.77
   0  13   5    0.87    1.17
   0  13   5    0.33    0.99
   0  13   5    0.60    0.67
   0 -13  -5   -0.26    0.87
   0 -13  -5    1.22    0.81
   0  13   6    6.12    1.45
   0  13   6    6.04    0.78
   0  13   6    4.83    1.31
   0 -13  -6    8.73    1.12
   0 -13  -6    5.30    0.49
   0 -13  -6    6.02    1.05
   0  13   7    1.05    1.10
   0  13   7    0.04    1.03
   0  13   7    0.59    0.43
   0 -13  -7    2.61    1.20
   0 -13  -7   -0.05    0.78
   0  13   8   77.10    2.50
   0  13   8   93.05    4.75
   0  13   8   93.53    4.29
   0 -13  -8   88.28    4.02
   0 -13  -8   86.80    3.58
   0  13   9    7.75    1.27
   0  13   9    7.18    1.57
   0 -13  -9   10.88    1.67
   0 -13  -9    8.23    1.14
   0  13  10   91.17    4.95
   0  13  10   88.85    4.62
   0 -13 -10   86.89    3.89
   0 -13 -10   89.45    5.02
   0  13  11   17.75    1.94
   0  13  11   11.46    1.44
   0 -13 -11   16.08    1.97
   0 -13 -11   12.53    1.36
   0  13  12  168.06    8.00
   0  13  12  187.34    9.68
   0 -13 -12  170.41    9.20
   0 -13 -12  170.80    7.80
   0  13  13   59.57    3.03
   0  13  13   70.81    4.11
   0 -13 -13   59.46    3.79
   0 -13 -13   55.37    2.69
   0  13  14   21.65    1.82
   0  13  14   20.80    2.38
   0 -13 -14   23.71    1.51
   0 -13 -14   22.91    2.36
   0  13  15  157.44    8.61
   0  13  15  142.73    7.04
   0 -13 -15  157.74    8.45
   0 -13 -15  141.76    6.80
   0  13  16    0.73    0.86
   0  13  16   -1.92    1.31
   0 -13 -16   -0.07    1.24
   0 -13 -16    1.08    0.89
   0  13  17   22.34    1.68
   0  13  17   30.48    2.83
   0 -13 -17   27.56    1.79
   0 -13 -17   31.57    2.64
   0  13  18   15.36    2.22
   0 -13 -18   15.67    2.07
   0 -13 -18   11.02    1.52
   0  13  19    9.04    1.87
   0 -13 -19    7.50    1.71
   0 -13 -19    6.94    1.30
   0  13  20    4.56    1.64
   0 -13 -20    2.15    0.96
   0 -13 -20    4.04    1.59
   0  14 -17   15.78    2.82
   0 -14  17   15.04    1.81
   0 -14  17   14.94    2.15
   0  14 -16   69.82    4.07
   0  14 -16   75.59    5.60
   0 -14  16   66.56    4.28
   0  14 -15   88.83    6.69
   0  14 -15   99.62    5.40
   0 -14  15   93.28    5.29
   0  14 -14   55.50    4.88
   0  14 -14   56.52    3.65
   0 -14  14   59.12    3.77
   0  14 -13  119.24    6.31
   0  14 -13  113.59    7.82
   0 -14  13  119.48    6.43
   0  14 -12    4.62    2.20
   0  14 -12    7.77    1.56
   0 -14  12    8.06    1.61
   0  14 -11  152.76    9.38
   0  14 -11  143.74    7.52
   0 -14  11  146.63    7.51
   0  14 -10    5.18    2.03
   0  14 -10    7.96    1.54
   0 -14  10    6.98    1.44
   0 -14  10    4.13    0.60
   0  14  -9   36.74    3.56
   0  14  -9   38.56    2.79
   0 -14   9   34.32    2.67
   0  14  -8    8.39    1.73
   0  14  -8   12.05    2.30
   0 -14   8   10.83    1.57
   0  14  -7    1.77    1.37
   0  14  -7    3.52    1.73
   0 -14   7    2.93    1.23
   0  14  -6    4.07    1.07
   0  14  -6    4.94    1.83
   0 -14   6    3.64    1.55
   0 -14   6    6.74    1.32
   0  14  -5   13.97    1.88
   0  14  -5   15.46    2.18
   0 -14   5   13.01    1.64
   0 -14   5   12.31    1.94
   0  14  -4   15.50    1.87
   0  14  -4   12.84    1.92
   0 -14   4   14.26    1.70
   0 -14   4   17.00    1.99
   0  14  -3    4.99    1.59
   0  14  -3    8.19    1.50
   0 -14   3    4.00    1.47
   0 -14   3    4.62    1.21
   0  14  -2   48.04    3.36
   0  14  -2   52.54    3.37
   0 -14   2   54.01    3.42
   0 -14   2   47.21    2.71
   0  14  -1   80.70    3.81
   0  14  -1   79.73    4.43
   0 -14   1   79.49    4.51
   0 -14   1   77.67    3.53
   0  14   0    1.64    1.31
   0  14   0   -0.45    1.10
   0 -14   0    1.36    0.92
   0 -14   0    1.40    1.22
   0  14   1  355.66   18.58
   0  14   1  357.68   18.60
   0 -14  -1  346.19   18.00
   0 -14  -1  345.32   19.29
   0  14   2   -0.10    1.32
   0  14   2    0.33    0.80
   0 -14  -2    1.07    1.27
   0 -14  -2    1.79    0.78
   0  14   3  434.05   25.34
   0  14   3  424.85   22.82
   0 -14  -3  402.00   21.81
   0 -14  -3  414.98   24.35
   0  14   4   42.29    3.11
   0  14   4   42.94    1.98
   0  14   4   33.26    1.92
   0 -14  -4   42.81    2.04
   0 -14  -4   43.55    2.42
   0  14   5  111.23    5.47
   0  14   5  122.66    6.29
   0  14   5  117.72    4.95
   0 -14  -5  112.45    5.12
   0 -14  -5  107.74    4.61
   0  14   6   79.86    3.08
   0  14   6   86.53    4.79
   0  14   6   79.81    4.21
   0 -14  -6   83.73    3.79
   0 -14  -6   81.47    4.65
   0  14   7   17.82    1.02
   0  14   7   16.70    1.87
   0  14   7   19.53    2.06
   0 -14  -7   21.02    2.11
   0 -14  -7   16.22    1.29
   0  14   8   89.33    4.88
   0  14   8   87.80    4.64
   0 -14  -8   89.97    4.27
   0 -14  -8   83.39    3.86
   0  14   9    2.10    1.20
   0  14   9    2.21    1.25
   0 -14  -9    1.72    0.88
   0 -14  -9    0.51    1.35
   0  14  10    6.28    1.58
   0  14  10    7.12    1.44
   0 -14 -10    4.43    0.96
   0 -14 -10    7.24    1.21
   0  14  11   23.43    1.89
   0  14  11   23.58    2.39
   0 -14 -11   19.71    1.46
   0 -14 -11   27.12    1.85
   0  14  12   13.10    1.48
   0  14  12   14.64    1.47
   0 -14 -12   14.17    1.23
   0 -14 -12   14.69    2.01
   0  14  13    0.98    1.07
   0  14  13    0.84    1.28
   0 -14 -13   -0.63    0.90
   0 -14 -13    3.30    1.27
   0  14  14   10.30    1.40
   0  14  14   17.73    1.55
   0 -14 -14   13.82    2.05
   0 -14 -14   13.87    1.27
   0  14  15   13.40    1.43
   0  14  15   10.21    1.28
   0 -14 -15    7.49    1.93
   0 -14 -15   11.59    1.38
   0  14  16    0.96    1.34
   0  14  16    0.54    0.83
   0 -14 -16    1.04    0.80
   0 -14 -16    2.68    1.38
   0  14  17   58.22    4.15
   0 -14 -17   60.42    4.04
   0 -14 -17   59.78    3.15
   0  14  18    0.33    1.46
   0 -14 -18    0.74    0.83
   0 -14 -18    4.11    1.37
   0  14  19    5.50    1.76
   0 -14 -19    7.56    1.71
   0 -14 -19    3.80    0.96
   0  15 -15    0.57    1.77
   0  15 -15    0.15    1.03
   0 -15  15    0.74    1.23
   0  15 -14    3.27    1.82
   0  15 -14    0.54    1.25
   0 -15  14    0.17    1.29
   0  15 -13   27.57    3.09
   0  15 -13   18.80    2.22
   0 -15  13   18.40    2.24
   0  15 -12    2.84    1.33
   0  15 -12    4.72    1.96
   0 -15  12    1.33    1.37
   0  15 -11   70.73    4.24
   0  15 -11   72.20    5.59
   0 -15  11   74.40    4.24
   0  15 -10   48.91    4.20
   0  15 -10   47.29    3.34
   0 -15  10   45.82    3.13
   0  15  -9   72.89    4.25
   0  15  -9   70.59    5.30
   0 -15   9   67.55    4.01
   0  15  -8   76.44    5.48
   0  15  -8   77.72    4.52
   0 -15   8   80.33    4.38
   0  15  -7   41.45    3.03
   0  15  -7   37.45    3.71
   0 -15   7   44.56    2.86
   0  15  -6  226.25   13.37
   0  15  -6  229.04   12.16
   0 -15   6  228.49   12.23
   0 -15   6  222.18   11.44
   0  15  -5    3.91    1.60
   0  15  -5    7.42    1.63
   0 -15   5    5.72    1.18
   0 -15   5    6.25    1.64
   0  15  -4  187.09    9.80
   0  15  -4  194.75   10.70
   0 -15   4  189.45    9.25
   0 -15   4  177.94    9.62
   0  15  -3    9.59    1.87
   0  15  -3    9.99    1.73
   0 -15   3    9.39    1.42
   0 -15   3    8.77    1.77
   0  15  -2   43.63    3.16
   0  15  -2   42.18    2.50
   0 -15   2   42.99    3.10
   0 -15   2   44.89    2.64
   0  15  -1   26.50    2.15
   0  15  -1   31.08    2.71
   0 -15   1   31.20    2.55
   0 -15   1   27.63    2.01
   0  15   0    6.26    1.59
   0  15   0    2.90    1.35
   0 -15   0    6.07    1.55
   0 -15   0    5.13    1.16
   0  15   1   47.75    2.63
   0  15   1   41.08    2.43
   0 -15  -1   43.40    3.12
   0 -15  -1   39.53    2.26
   0  15   2    1.00    0.95
   0  15   2    1.06    0.95
   0 -15  -2   -0.33    0.88
   0 -15  -2    0.87    0.89
   0  15   3    6.79    0.97
   0  15   3    8.18    1.71
   0 -15  -3    5.04    1.03
   0 -15  -3    5.85    1.66
   0  15   4   19.89    2.25
   0  15   4   14.56    1.17
   0 -15  -4   17.98    1.53
   0 -15  -4   13.91    2.15
   0  15   5   10.30    0.94
   0  15   5   10.32    1.14
   0  15   5   10.12    1.36
   0 -15  -5   11.96    1.90
   0 -15  -5    9.21    1.09
   0  15   6   34.16    2.50
   0  15   6   39.54    2.89
   0  15   6   32.91    1.75
   0 -15  -6   31.76    2.94
   0 -15  -6   31.88    1.82
   0  15   7   34.09    2.48
   0  15   7   30.51    2.71
   0 -15  -7   28.53    2.00
   0 -15  -7   35.65    2.91
   0  15   8  119.94    6.64
   0  15   8  123.86    6.48
   0 -15  -8  113.97    5.09
   0 -15  -8  121.52    6.77
   0  15   9   -0.95    1.14
   0  15   9    2.30    1.15
   0 -15  -9   -0.31    0.82
   0 -15  -9    0.21    1.22
   0  15  10  104.44    5.57
   0  15  10   96.45    4.96
   0 -15 -10   92.09    4.14
   0 -15 -10  104.48    4.85
   0  15  11   23.44    2.48
   0  15  11   22.88    2.28
   0 -15 -11   26.08    1.59
   0 -15 -11   26.18    2.55
   0  15  12   27.00    2.67
   0  15  12   27.89    2.11
   0 -15 -12   28.06    1.92
   0 -15 -12   28.58    2.72
   0  15  13  100.51    5.85
   0  15  13  100.85    5.26
   0 -15 -13   88.10    4.06
   0 -15 -13  101.53    5.87
   0  15  14    7.34    1.20
   0  15  14    6.61    1.72
   0 -15 -14    7.55    1.69
   0 -15 -14    5.65    1.00
   0  15  15   29.43    2.82
   0  15  15   29.66    2.08
   0 -15 -15   27.91    2.02
   0 -15 -15   30.47    2.74
   0  15  16    2.04    1.01
   0  15  16    6.30    1.54
   0 -15 -16    0.33    1.45
   0 -15 -16    2.94    1.03
   0  15  17    5.82    1.75
   0 -15 -17    6.49    1.14
   0 -15 -17    5.32    1.73
   0  16 -14   15.16    2.72
   0  16 -14   11.07    1.57
   0 -16  14    9.91    1.93
   0  16 -13   81.90    4.82
   0  16 -13   86.87    6.37
   0 -16  13   75.37    4.72
   0  16 -12    0.74    1.86
   0  16 -12    3.67    1.32
   0 -16  12    0.79    1.14
   0  16 -11   40.74    3.19
   0  16 -11   44.67    4.29
   0 -16  11   44.13    3.10
   0  16 -10    7.32    1.75
   0  16 -10   10.11    2.36
   0 -16  10    8.97    1.58
   0  16  -9    3.70    1.98
   0  16  -9    4.46    1.53
   0 -16   9    4.88    1.26
   0  16  -8    7.09    2.06
   0  16  -8    5.61    1.65
   0 -16   8    7.18    1.52
   0  16  -7   13.36    2.35
   0  16  -7   10.98    1.90
   0 -16   7   12.12    1.73
   0  16  -6    7.86    2.06
   0  16  -6    8.99    1.66
   0 -16   6    6.61    1.48
   0 -16   6    5.16    1.67
   0  16  -5    0.27    1.54
   0  16  -5    1.83    0.90
   0 -16   5    3.11    1.17
   0 -16   5   -0.44    1.34
   0  16  -4   54.84    3.72
   0  16  -4   57.14    3.66
   0 -16   4   52.01    2.99
   0 -16   4   62.36    3.79
   0  16  -3   44.29    3.15
   0  16  -3   36.67    2.86
   0 -16   3   39.67    2.61
   0 -16   3   43.25    3.14
   0  16  -2   50.45    3.72
   0  16  -2   56.63    3.84
   0 -16   2   49.78    3.05
   0 -16   2   63.54    3.72
   0  16  -1  111.63    5.71
   0  16  -1  122.07    6.74
   0 -16   1  110.95    5.38
   0 -16   1  117.55    6.43
   0  16   0   34.78    2.88
   0  16   0   26.82    2.14
   0 -16   0   27.24    1.82
   0 -16   0   31.65    2.64
   0  16   1  201.53    9.88
   0  16   1  206.20    9.97
   0 -16  -1  205.52   10.96
   0 -16  -1  191.42    9.12
   0  16   2    1.44    1.50
   0  16   2    1.21    1.08
   0 -16  -2    1.53    1.41
   0 -16  -2    3.06    0.90
   0  16   3  147.27    7.93
   0  16   3  127.52    5.72
   0 -16  -3  130.22    6.18
   0 -16  -3  128.85    6.07
   0  16   4   23.60    1.48
   0  16   4   24.95    2.52
   0 -16  -4   22.60    2.48
   0 -16  -4   19.49    1.75
   0  16   5   56.29    2.56
   0  16   5   63.91    4.18
   0 -16  -5   58.62    4.06
   0 -16  -5   59.79    3.07
   0  16   6   87.99    5.18
   0 -16  -6   88.23    5.08
   0 -16  -6   74.50    3.52
   0  16   7   14.42    2.11
   0  16   7   15.33    1.81
   0 -16  -7   12.88    2.07
   0 -16  -7   12.54    1.38
   0  16   8   16.93    1.95
   0  16   8   10.62    2.07
   0 -16  -8   15.20    1.46
   0 -16  -8   16.50    2.16
   0  16   9    5.32    1.54
   0  16   9    5.84    1.50
   0 -16  -9    3.97    1.10
   0 -16  -9    4.07    1.63
   0  16  10    1.11    1.19
   0  16  10   -1.17    1.18
   0 -16 -10    1.28    1.31
   0 -16 -10    0.06    0.83
   0  16  11    1.16    1.33
   0  16  11    3.42    1.29
   0 -16 -11    4.51    1.07
   0 -16 -11    0.28    0.94
   0  16  12   11.92    1.79
   0  16  12   13.48    1.85
   0 -16 -12    9.05    1.15
   0 -16 -12   14.21    2.01
   0  16  13   21.43    2.39
   0  16  13   22.34    1.95
   0 -16 -13   21.11    1.51
   0 -16 -13   27.28    2.58
   0  16  14   -3.10    1.27
   0  16  14    0.94    1.07
   0 -16 -14   -0.08    0.85
   0 -16 -14    2.73    1.28
   0  16  15   74.50    4.12
   0  16  15   78.11    4.88
   0 -16 -15   76.17    4.75
   0 -16 -15   60.89    3.11
   0  16  16    1.70    1.37
   0  16  16    1.42    0.96
   0 -16 -16    1.62    1.42
   0 -16 -16    0.28    0.89
   0  17 -12    6.63    1.74
   0  17 -12    6.38    2.52
   0 -17  12    9.36    1.68
   0  17 -11   76.98    4.65
   0  17 -11   77.09    5.95
   0 -17  11   71.58    4.29
   0  17 -10   46.30    3.48
   0  17 -10   50.32    4.47
   0 -17  10   45.77    3.24
   0  17  -9   37.05    2.90
   0  17  -9   30.32    3.70
   0 -17   9   34.28    2.41
   0  17  -8  157.05    9.82
   0  17  -8  151.07    8.32
   0 -17   8  145.35    7.93
   0  17  -7   10.12    1.93
   0  17  -7    8.27    2.38
   0 -17   7   10.92    1.69
   0  17  -6   81.97    5.64
   0  17  -6   79.08    4.78
   0 -17   6   79.43    4.28
   0 -17   6   79.46    4.93
   0  17  -5   10.99    1.90
   0  17  -5   13.77    1.89
   0 -17   5   11.59    1.64
   0 -17   5    9.10    1.92
   0  17  -4   71.53    4.89
   0  17  -4   70.87    4.44
   0 -17   4   70.08    3.93
   0 -17   4   71.51    4.48
   0  17  -3    0.69    1.28
   0  17  -3   -0.11    1.37
   0 -17   3    2.08    1.05
   0 -17   3   -1.25    1.33
   0  17  -2   10.84    1.98
   0  17  -2   16.33    1.73
   0 -17   2   13.49    1.58
   0 -17   2    8.67    1.40
   0  17  -1    7.40    1.78
   0  17  -1    7.73    1.31
   0 -17   1    4.72    1.13
   0 -17   1    5.85    1.69
   0  17   0    1.57    1.12
   0  17   0    3.89    1.59
   0 -17   0    3.03    1.14
   0 -17   0    3.42    1.46
   0  17   1    8.97    1.48
   0  17   1    7.99    1.29
   0 -17  -1   11.63    1.39
   0 -17  -1    9.58    1.93
   0  17   2    4.11    1.13
   0  17   2    2.74    1.53
   0 -17  -2    2.60    0.91
   0 -17  -2    2.87    1.51
   0  17   3   16.79    2.24
   0  17   3   13.25    1.33
   0 -17  -3   15.18    2.12
   0 -17  -3   13.69    1.54
   0  17   4   21.93    2.54
   0 -17  -4   25.44    2.44
   0 -17  -4   21.42    1.54
   0  17   5   24.33    2.51
   0 -17  -5   21.23    2.46
   0 -17  -5   19.30    1.75
   0  17   6   66.93    4.43
   0 -17  -6   71.74    4.58
   0 -17  -6   62.82    3.08
   0  17   7   -0.41    1.37
   0 -17  -7   -1.57    0.92
   0 -17  -7   -0.03    1.41
   0  17   8  139.53    7.79
   0  17   8  136.57    7.22
   0 -17  -8  118.67    5.80
   0 -17  -8  141.82    7.79
   0  17   9   -0.56    1.31
   0  17   9    2.67    1.24
   0 -17  -9   -0.17    1.38
   0 -17  -9    0.79    0.89
   0  17  10   51.07    3.64
   0  17  10   59.87    3.82
   0 -17 -10   54.54    3.96
   0 -17 -10   50.60    2.83
   0  17  11   44.86    3.52
   0  17  11   56.87    3.62
   0 -17 -11   51.84    3.67
   0 -17 -11   44.68    2.42
   0  17  12   24.44    2.06
   0  17  12   26.68    2.46
   0 -17 -12   18.93    1.48
   0 -17 -12   20.45    2.50
   0  17  13   36.26    2.90
   0  17  13   34.78    2.80
   0 -17 -13   35.17    3.02
   0 -17 -13   27.30    1.82
   0  17  14    1.05    1.24
   0  17  14   -0.06    1.10
   0 -17 -14   -2.07    1.27
   0 -17 -14    0.47    0.68
   0  18 -10    3.27    1.47
   0  18 -10    1.98    2.03
   0 -18  10    2.67    1.34
   0  18  -9    1.45    1.32
   0  18  -9   -1.16    1.67
   0 -18   9    0.30    1.15
   0  18  -8    2.92    1.42
   0  18  -8    3.39    1.88
   0 -18   8    0.74    1.31
   0  18  -7    2.30    1.67
   0  18  -7   -0.68    1.24
   0 -18   7    0.89    1.00
   0  18  -6   37.90    3.69
   0  18  -6   40.04    3.09
   0 -18   6   38.75    2.69
   0 -18   6   37.92    2.47
   0  18  -5   -0.55    1.48
   0  18  -5    0.21    1.25
   0 -18   5    2.07    1.10
   0 -18   5   -0.18    1.27
   0  18  -4   19.67    2.16
   0  18  -4   15.90    2.46
   0 -18   4   16.50    2.23
   0 -18   4   17.13    1.86
   0  18  -3   66.76    4.30
   0  18  -3   59.21    3.97
   0 -18   3   54.10    3.35
   0 -18   3   58.31    4.02
   0  18  -2   62.70    4.19
   0  18  -2   53.85    3.60
   0 -18   2   54.24    3.32
   0 -18   2   66.57    4.07
   0  18  -1  100.82    6.08
   0  18  -1  101.75    5.33
   0 -18   1   94.32    4.77
   0 -18   1   95.38    4.59
   0  18   0    5.64    1.17
   0  18   0    3.69    1.70
   0 -18   0    3.47    1.02
   0 -18   0    3.81    1.56
   0  18   1  113.59    5.77
   0  18   1  121.67    6.11
   0 -18  -1  120.61    6.03
   0 -18  -1  130.83    7.16
   0  18   2   10.75    2.21
   0  18   2   14.35    1.41
   0 -18  -2   12.02    2.08
   0 -18  -2   14.83    1.54
   0  18   3   24.06    2.49
   0 -18  -3   18.08    1.59
   0 -18  -3   23.41    2.39
   0  18   4   40.73    3.27
   0 -18  -4   32.85    1.99
   0 -18  -4   35.43    3.02
   0  18   5    5.32    1.80
   0 -18  -5    6.56    1.65
   0 -18  -5    5.08    1.17
   0  18   6    8.53    1.96
   0 -18  -6   10.19    1.35
   0 -18  -6    9.82    1.96
   0  18   7    0.67    1.38
   0 -18  -7    1.12    0.95
   0 -18  -7    1.03    1.44
   0  18   8    2.45    1.49
   0 -18  -8    1.71    0.99
   0 -18  -8    3.40    1.51
   0  18   9    0.94    0.91
   0  18   9    0.05    1.37
   0 -18  -9    0.59    1.42
   0 -18  -9    0.89    0.76
   0  18  10   13.25    1.88
   0  18  10    9.18    2.04
   0 -18 -10    9.74    1.37
   0 -18 -10   12.04    2.07
   0  18  11    4.09    1.56
   0  18  11    3.70    1.36
   0 -18 -11    6.32    1.69
   0 -18 -11    3.45    0.93
   0  18  12    9.94    1.67
   0  18  12   16.92    1.99
   0 -18 -12   11.72    2.07
   0 -18 -12    8.63    1.22
   0  19  -7    5.26    1.64
   0  19  -7    6.19    2.07
   0 -19   7    4.58    1.41
   0  19  -6   42.39    3.22
   0  19  -6   37.94    3.65
   0 -19   6   33.86    2.70
   0  19  -5    1.63    1.71
   0  19  -5    3.48    1.44
   0 -19   5    2.37    1.20
   0 -19   5    2.48    1.49
   0  19  -4    6.96    1.99
   0  19  -4    9.10    1.74
   0 -19   4    7.22    1.80
   0 -19   4    8.00    1.51
   0  19  -3   22.40    2.36
   0  19  -3   18.76    2.41
   0 -19   3   16.85    1.68
   0 -19   3   20.87    2.31
   0  19  -2   -0.34    1.12
   0  19  -2    1.14    1.38
   0 -19   2    0.81    1.35
   0 -19   2    1.04    1.02
   0  19  -1   -1.64    1.45
   0  19  -1    3.61    1.09
   0 -19   1   -0.75    1.33
   0 -19   1    0.73    1.01
   0  19   0    1.35    1.31
   0  19   0   -0.83    1.12
   0 -19   0   -0.49    0.95
   0 -19   0    0.41    1.25
   0  19   1   25.16    2.05
   0 -19  -1   22.29    1.94
   0 -19  -1   23.09    2.51
   0  19   2    6.74    1.85
   0 -19  -2    6.64    1.24
   0 -19  -2    5.80    1.75
   0  19   3   30.64    2.98
   0 -19  -3   27.97    2.10
   0 -19  -3   29.83    2.76
   0  19   4   16.92    2.29
   0 -19  -4   15.18    1.57
   0 -19  -4   12.06    2.07
   0  19   5   28.70    2.64
   0 -19  -5   20.03    2.41
   0 -19  -5   19.37    1.59
   0  19   6   50.02    3.68
   0 -19  -6   37.12    2.24
   0 -19  -6   46.62    3.33
   0  19   7    1.47    1.40
   0 -19  -7    1.78    1.38
   0 -19  -7   -0.25    0.89
   0  19   8   72.04    4.35
   0 -19  -8   61.40    3.22
   0 -19  -8   75.49    4.90
   0  19   9   22.60    2.44
   0 -19  -9   18.43    1.63
   0 -19  -9   19.27    2.60
   0  19  10   42.86    3.28
   0 -19 -10   32.10    2.07
   0 -19 -10   42.56    3.53
   0  20  -3   50.43    3.72
   0  20  -3   48.48    3.74
   0 -20   3   49.18    3.63
   0 -20   3   39.88    2.67
   0  20  -2    9.44    1.65
   0  20  -2   10.64    2.02
   0 -20   2   10.76    1.54
   0 -20   2    9.71    1.97
   0  20  -1   53.25    3.60
   0  20  -1   67.18    4.47
   0 -20   1   60.35    4.24
   0 -20   1   56.52    3.36
   0  20   0    1.73    1.58
   0 -20   0    3.61    0.94
   0 -20   0    0.12    1.46
   0  20   1   39.02    3.35
   0 -20  -1   39.63    3.28
   0 -20  -1   36.06    2.44
   0  20   2   10.71    2.13
   0 -20  -2    7.29    1.21
   0 -20  -2   14.86    1.97
   0  20   3   19.45    2.42
   0 -20  -3   16.71    2.27
   0 -20  -3   14.73    1.40
   0  20   4    5.49    1.99
   0 -20  -4    9.13    1.84
   0 -20  -4    7.62    1.27
   0  20   5    0.27    1.41
   0 -20  -5    2.30    1.36
   0 -20  -5    0.07    0.78
   1 -20  -3   10.24    1.41
   1 -20  -3    8.64    1.93
  -1  20   3    6.90    2.01
   1 -20  -2   31.00    2.83
   1 -20  -2   27.79    2.27
  -1  20   2   33.30    3.09
   1 -20  -1    4.09    1.79
   1 -20  -1    7.48    1.32
  -1  20   1    6.57    1.85
   1 -20   0   14.92    2.18
   1 -20   0   15.64    1.55
  -1  20   0   13.91    2.39
   1 -19  -9    9.92    2.00
   1 -19  -9    9.37    1.48
  -1  19   9    9.17    2.04
   1 -19  -8    1.92    1.44
   1 -19  -8    0.33    0.79
  -1  19   8   -0.89    1.35
   1 -19  -7    2.70    1.39
   1 -19  -7   -1.67    0.85
  -1  19   7    0.09    1.36
   1 -19  -6   -1.31    1.26
   1 -19  -6   -0.18    0.93
  -1  19   6    1.15    1.30
   1 -19  -5    1.92    1.33
   1 -19  -5   -0.31    0.94
  -1  19   5   -0.28    1.39
   1 -19  -4    4.92    1.20
   1 -19  -4    2.72    1.04
  -1  19   4    7.23    1.76
   1 -19  -3    9.35    1.95
   1 -19  -3   11.69    1.55
  -1  19   3   13.54    2.19
   1 -19  -2   28.22    2.25
   1 -19  -2   29.04    2.82
  -1  19   2   33.75    2.98
   1 -19  -1   -0.04    1.24
   1 -19  -1    0.79    1.01
  -1  19   1   -0.60    1.35
   1 -19   0   96.28    5.94
   1 -19   0   88.03    4.67
  -1  19   0   92.27    5.41
  -1  19   0  103.48    6.29
   1 -19   1    9.68    1.41
   1 -19   1   10.60    1.93
  -1  19  -1   11.89    1.85
  -1  19  -1   10.74    2.04
   1 -19   2   52.52    3.80
   1 -19   2   48.43    3.20
  -1  19  -2   54.64    3.82
  -1  19  -2   53.74    3.80
   1 -19   3   47.38    3.09
   1 -19   3   48.66    3.63
  -1  19  -3   47.60    3.51
  -1  19  -3   41.88    3.77
   1 -19   4    8.90    1.86
   1 -19   4    7.01    1.59
  -1  19  -4    8.56    1.80
  -1  19  -4    8.73    2.06
   1 -19   5   35.10    2.42
   1 -19   5   38.13    3.17
  -1  19  -5   34.21    3.51
  -1  19  -5   36.86    3.01
   1 -19   6    0.43    1.22
   1 -19   6    1.85    1.09
  -1  19  -6    2.23    1.37
  -1  19  -6   -0.03    1.70
   1 -18 -12    1.56    1.66
   1 -18 -12    2.55    1.17
  -1  18  12    4.07    1.54
  -1  18  12    8.20    1.55
   1 -18 -11   12.15    1.36
   1 -18 -11   17.30    2.32
  -1  18  11   20.61    2.21
  -1  18  11   12.74    2.01
   1 -18 -10   19.48    2.31
   1 -18 -10   15.75    1.48
  -1  18  10   14.66    2.05
  -1  18  10   18.91    2.33
   1 -18  -9   61.71    3.36
   1 -18  -9   58.61    4.38
  -1  18   9   59.13    4.39
  -1  18   9   66.86    3.99
   1 -18  -8    1.06    1.40
   1 -18  -8    1.70    0.89
  -1  18   8    0.42    1.47
  -1  18   8    1.54    1.26
   1 -18  -7   96.14    6.06
   1 -18  -7   90.62    4.70
  -1  18   7  103.55    6.23
   1 -18  -6   11.32    1.98
   1 -18  -6    9.17    1.25
  -1  18   6   10.61    2.07
   1 -18  -5   51.12    2.85
   1 -18  -5   55.68    3.86
  -1  18   5   54.94    4.08
   1 -18  -4   40.17    3.15
   1 -18  -4   34.04    2.26
  -1  18   4   42.51    3.42
   1 -18  -3   10.64    1.38
   1 -18  -3   11.37    1.97
  -1  18   3   10.67    2.11
   1 -18  -2   46.92    3.38
   1 -18  -2   41.99    2.75
  -1  18   2   44.34    3.59
  -1  18   2   37.55    2.39
   1 -18  -1   -0.43    1.00
   1 -18  -1   -0.97    1.29
  -1  18   1    0.99    0.89
  -1  18   1   -1.70    1.35
   1 -18   0    6.80    1.65
   1 -18   0    3.90    1.33
  -1  18   0    6.36    1.25
  -1  18   0    3.99    1.25
   1 -18   1    1.54    1.31
   1 -18   1    0.80    1.08
  -1  18  -1   -0.34    1.31
  -1  18  -1    1.27    1.40
   1 -18   2    3.37    1.27
   1 -18   2    4.32    1.61
  -1  18  -2    6.44    1.63
  -1  18  -2    4.37    1.56
   1 -18   3   17.50    2.04
   1 -18   3   10.42    1.70
  -1  18  -3   11.29    1.43
  -1  18  -3   14.63    1.86
   1 -18   4    6.75    1.50
   1 -18   4    6.89    1.74
  -1  18  -4    4.55    1.84
  -1  18  -4    6.23    1.65
   1 -18   5   24.19    2.22
   1 -18   5   23.29    2.49
  -1  18  -5   15.81    2.71
  -1  18  -5   27.11    2.50
   1 -18   6    0.93    1.39
   1 -18   6    1.39    1.17
  -1  18  -6   -0.37    1.58
  -1  18  -6    0.73    1.27
   1 -18   7   61.37    3.92
  -1  18  -7   66.42    5.04
  -1  18  -7   62.53    4.16
   1 -18   8   12.41    1.87
  -1  18  -8   12.26    2.50
  -1  18  -8   12.56    2.02
   1 -18   9   69.69    4.49
  -1  18  -9   79.62    4.89
  -1  18  -9   79.19    5.24
   1 -17 -14   32.14    2.15
   1 -17 -14   40.21    3.36
  -1  17  14   37.96    2.98
  -1  17  14   47.37    3.27
   1 -17 -13    5.63    1.78
   1 -17 -13    4.48    1.26
  -1  17  13    7.03    1.41
  -1  17  13    9.56    1.70
   1 -17 -12    7.32    1.37
   1 -17 -12   10.72    1.91
  -1  17  12    9.20    1.80
  -1  17  12    8.17    1.73
   1 -17 -11    6.47    1.31
   1 -17 -11    7.66    1.81
  -1  17  11    7.40    1.74
  -1  17  11    7.44    1.68
   1 -17 -10    0.98    1.36
   1 -17 -10    0.32    0.98
  -1  17  10    1.17    1.22
  -1  17  10   -0.02    1.27
   1 -17  -9    0.99    0.86
   1 -17  -9    2.14    1.43
  -1  17   9    0.74    1.39
  -1  17   9    0.57    1.21
   1 -17  -8    0.67    1.41
   1 -17  -8    1.19    1.02
  -1  17   8    1.62    1.19
  -1  17   8    0.01    1.38
   1 -17  -7    8.93    1.46
   1 -17  -7   10.46    2.01
  -1  17   7    7.86    1.96
  -1  17   7   10.76    1.68
   1 -17  -6   22.25    2.49
   1 -17  -6   17.20    1.79
  -1  17   6   16.56    2.39
   1 -17  -5   23.98    2.65
   1 -17  -5   19.75    1.95
  -1  17   5   26.26    2.58
   1 -17  -4   29.14    2.01
   1 -17  -4   31.46    2.19
  -1  17   4   37.30    3.05
   1 -17  -3    4.68    1.25
   1 -17  -3    4.06    1.14
  -1  17   3    3.61    0.99
  -1  17   3    7.22    1.70
   1 -17  -2  132.43    6.73
   1 -17  -2  139.69    7.69
  -1  17   2  142.38    8.04
  -1  17   2  127.79    6.50
   1 -17  -1    3.60    1.19
   1 -17  -1    1.68    1.48
  -1  17   1    2.95    1.19
  -1  17   1    4.14    1.25
   1 -17   0   93.04    5.55
   1 -17   0   95.83    4.86
  -1  17   0   90.72    4.70
  -1  17   0   92.09    5.76
   1 -17   1   58.41    3.48
   1 -17   1   59.38    4.09
  -1  17  -1   62.48    3.89
  -1  17  -1   58.46    4.08
   1 -17   2   42.52    3.17
   1 -17   2   42.95    2.83
  -1  17  -2   38.64    2.85
  -1  17  -2   43.03    3.22
   1 -17   3   44.16    3.46
   1 -17   3   45.59    3.04
  -1  17  -3   49.89    3.53
  -1  17  -3   48.86    3.59
   1 -17   4   19.37    2.26
   1 -17   4   19.79    1.98
  -1  17  -4   16.10    2.22
  -1  17  -4   19.50    2.13
   1 -17   5   39.26    3.22
   1 -17   5   36.63    2.84
  -1  17  -5   43.15    3.15
  -1  17  -5   40.16    3.44
   1 -17   6   -0.34    1.31
   1 -17   6    0.23    1.15
  -1  17  -6    1.08    1.26
  -1  17  -6    1.20    1.50
   1 -17   7    3.40    1.44
  -1  17  -7    2.80    1.96
  -1  17  -7    6.64    1.60
   1 -17   8    3.32    1.31
  -1  17  -8    1.19    1.40
  -1  17  -8    0.29    1.79
   1 -17   9   -0.40    1.18
  -1  17  -9    0.23    1.68
  -1  17  -9    1.19    1.23
   1 -17  10    1.87    1.50
  -1  17 -10    7.04    2.01
  -1  17 -10    5.29    1.57
   1 -17  11    0.90    1.19
  -1  17 -11   -0.10    1.22
   1 -16 -16    3.37    1.56
   1 -16 -16    1.65    1.07
  -1  16  16    2.54    1.25
  -1  16  16    4.44    1.52
   1 -16 -15    4.54    1.14
   1 -16 -15    2.96    1.65
  -1  16  15    4.31    1.38
  -1  16  15    5.02    1.64
   1 -16 -14   28.55    2.58
   1 -16 -14   21.02    1.92
  -1  16  14   26.49    2.31
  -1  16  14   26.21    2.55
   1 -16 -13   14.64    2.25
   1 -16 -13   15.45    1.62
  -1  16  13   15.84    2.11
  -1  16  13   18.54    2.00
   1 -16 -12   47.16    2.63
   1 -16 -12   58.10    3.87
  -1  16  12   52.32    3.51
  -1  16  12   52.79    3.73
   1 -16 -11   61.07    3.39
   1 -16 -11   61.12    3.47
  -1  16  11   71.18    4.22
  -1  16  11   67.31    4.15
   1 -16 -10   10.68    1.86
   1 -16 -10    6.22    1.33
  -1  16  10    9.28    1.72
  -1  16  10    6.69    1.60
   1 -16  -9  138.20    7.83
   1 -16  -9  132.67    6.51
  -1  16   9  135.04    7.24
  -1  16   9  131.80    7.03
   1 -16  -8    3.33    1.49
   1 -16  -8    2.45    1.10
  -1  16   8    1.69    1.31
  -1  16   8    2.82    1.48
   1 -16  -7   80.75    5.22
   1 -16  -7   86.31    4.32
  -1  16   7   86.42    4.82
  -1  16   7   95.21    5.54
   1 -16  -6   32.00    2.83
   1 -16  -6   27.53    2.16
  -1  16   6   33.08    2.88
  -1  16   6   29.49    2.40
   1 -16  -5   40.42    2.53
   1 -16  -5   43.32    3.21
  -1  16   5   46.01    3.36
  -1  16   5   34.11    2.02
   1 -16  -4   46.80    2.63
   1 -16  -4   49.28    3.51
  -1  16   4   53.80    3.75
  -1  16   4   43.67    2.27
   1 -16  -3    2.47    1.10
   1 -16  -3    1.54    1.41
  -1  16   3    1.46    1.09
  -1  16   3    2.22    0.97
   1 -16  -2    8.81    1.44
   1 -16  -2    7.92    1.79
  -1  16   2    8.06    1.91
  -1  16   2    7.13    1.13
   1 -16  -1    6.07    1.27
   1 -16  -1    3.86    1.53
  -1  16   1    3.65    1.09
  -1  16   1    4.54    1.68
   1 -16   0   19.86    2.24
   1 -16   0   18.35    1.84
  -1  16   0   17.48    2.38
  -1  16   0   21.30    1.98
   1 -16   1    6.57    1.17
   1 -16   1    6.05    1.68
  -1  16  -1    8.51    1.51
  -1  16  -1    6.26    1.76
   1 -16   2    4.34    1.27
   1 -16   2    3.99    1.51
  -1  16  -2    5.51    1.47
  -1  16  -2    1.12    1.46
   1 -16   3   59.30    3.56
   1 -16   3   59.72    4.03
  -1  16  -3   65.51    4.34
  -1  16  -3   70.06    4.09
   1 -16   4   17.88    1.87
   1 -16   4   14.40    2.18
  -1  16  -4   15.13    2.06
  -1  16  -4   17.35    2.03
   1 -16   5   89.30    5.02
  -1  16  -5   94.79    6.12
  -1  16  -5   93.37    4.47
   1 -16   6    0.21    1.22
   1 -16   6    4.10    1.48
  -1  16  -6    2.40    1.72
  -1  16  -6    2.18    1.38
   1 -16   7  117.00    6.31
  -1  16  -7  122.58    6.71
  -1  16  -7  119.82    7.64
   1 -16   8   71.14    4.24
  -1  16  -8   65.54    5.25
  -1  16  -8   69.85    4.33
   1 -16   9   53.33    3.38
  -1  16  -9   48.58    3.52
  -1  16  -9   51.71    4.41
   1 -16  10  106.92    6.10
  -1  16 -10  113.72    7.60
  -1  16 -10  111.53    6.19
   1 -16  11   12.85    1.81
  -1  16 -11   15.35    2.57
  -1  16 -11    7.51    1.93
   1 -16  12   46.13    3.27
  -1  16 -12   54.33    4.51
  -1  16 -12   48.84    3.41
   1 -16  13    2.53    1.43
  -1  16 -13   -0.07    2.02
  -1  16 -13    3.10    1.32
   1 -15 -17    2.98    1.32
   1 -15 -17    0.51    0.82
  -1  15  17    0.34    0.86
  -1  15  17   -1.46    1.31
   1 -15 -16   41.60    3.25
   1 -15 -16   36.50    2.50
  -1  15  16   45.15    3.35
  -1  15  16   40.62    2.73
   1 -15 -15    1.05    0.99
   1 -15 -15    0.56    1.33
  -1  15  15    1.85    1.11
  -1  15  15   -0.42    1.37
   1 -15 -14   10.59    1.23
   1 -15 -14   10.66    1.94
  -1  15  14   10.57    1.66
  -1  15  14    9.78    1.88
   1 -15 -13    7.04    1.80
   1 -15 -13    7.65    1.28
  -1  15  13    7.44    1.69
  -1  15  13    7.24    1.29
   1 -15 -12    2.74    1.49
   1 -15 -12    2.66    1.14
  -1  15  12    3.73    1.46
  -1  15  12    3.95    1.36
   1 -15 -11    1.98    1.50
   1 -15 -11    2.73    0.91
  -1  15  11    3.93    1.37
  -1  15  11    1.53    1.38
   1 -15 -10    1.78    0.98
   1 -15 -10    0.57    0.99
  -1  15  10    0.80    1.25
  -1  15  10    2.05    1.30
   1 -15  -9   16.36    1.53
   1 -15  -9   13.36    1.51
  -1  15   9   12.26    1.87
  -1  15   9   13.10    2.01
   1 -15  -8    1.20    1.38
   1 -15  -8    1.73    1.00
  -1  15   8    0.44    1.35
  -1  15   8    0.99    1.17
   1 -15  -7   88.55    5.02
   1 -15  -7   72.82    3.64
  -1  15   7   77.82    4.33
  -1  15   7   78.82    4.86
   1 -15  -6   21.64    1.77
   1 -15  -6   18.30    1.74
  -1  15   6   18.34    1.63
  -1  15   6   21.48    2.37
   1 -15  -5   42.79    3.31
   1 -15  -5   43.05    2.48
  -1  15   5   45.15    2.74
  -1  15   5   38.41    2.45
  -1  15   5   42.67    2.19
   1 -15  -4  189.33    9.79
   1 -15  -4  172.56    8.21
  -1  15   4  190.33   10.07
  -1  15   4  165.20    7.32
  -1  15   4  169.27    7.37
   1 -15  -3    0.30    1.28
   1 -15  -3    0.37    1.01
  -1  15   3    0.92    1.34
  -1  15   3    0.86    0.72
   1 -15  -2  228.63   10.99
   1 -15  -2  220.88   10.70
  -1  15   2  226.96   10.97
  -1  15   2  244.66   11.74
   1 -15  -1    9.83    1.78
   1 -15  -1    9.10    1.44
  -1  15   1    7.96    1.87
  -1  15   1   10.33    1.24
   1 -15   0  122.83    6.03
   1 -15   0  115.10    5.36
  -1  15   0  115.67    5.64
  -1  15   0  128.98    6.81
   1 -15   1   25.87    2.06
   1 -15   1   23.44    2.46
  -1  15  -1   27.84    2.58
  -1  15  -1   26.50    2.34
   1 -15   2   20.98    1.93
   1 -15   2   19.19    2.24
  -1  15  -2   19.47    2.14
  -1  15  -2   21.79    1.97
   1 -15   3   55.83    3.70
   1 -15   3   52.66    3.15
  -1  15  -3   51.41    2.80
  -1  15  -3   53.25    3.69
   1 -15   4    4.44    1.74
   1 -15   4    7.17    1.43
  -1  15  -4    8.45    1.81
  -1  15  -4    8.48    1.65
   1 -15   5   25.87    2.65
   1 -15   5   28.24    2.33
  -1  15  -5   27.66    2.88
  -1  15  -5   23.90    2.49
   1 -15   6   15.56    1.92
   1 -15   6   16.88    2.23
  -1  15  -6   12.50    2.48
  -1  15  -6   17.43    1.53
   1 -15   7    1.19    1.15
  -1  15  -7   -0.78    1.17
  -1  15  -7    0.88    1.52
   1 -15   8   -0.18    1.19
  -1  15  -8    0.08    1.61
  -1  15  -8    1.53    1.24
   1 -15   9    5.55    1.57
  -1  15  -9    6.77    2.14
  -1  15  -9    6.74    1.62
   1 -15  10   44.26    3.11
  -1  15 -10   41.43    2.96
  -1  15 -10   38.17    3.91
   1 -15  11    0.30    1.22
  -1  15 -11   -0.50    1.76
  -1  15 -11    1.88    1.25
   1 -15  12   71.20    4.40
  -1  15 -12   74.32    4.31
  -1  15 -12   74.62    5.85
   1 -15  13   18.21    2.08
  -1  15 -13   16.98    1.73
  -1  15 -13   19.02    2.86
   1 -15  14   76.93    4.71
  -1  15 -14   77.60    4.17
  -1  15 -14   72.34    5.90
   1 -15  15   54.15    3.74
  -1  15 -15   52.16    3.08
  -1  15 -15   46.82    4.79
   1 -14 -18   10.56    1.94
   1 -14 -18    8.88    1.27
  -1  14  18   11.51    1.92
   1 -14 -17    6.02    1.27
   1 -14 -17    8.74    1.68
  -1  14  17    4.90    1.29
  -1  14  17    4.04    1.67
   1 -14 -16   28.12    1.95
   1 -14 -16   30.91    2.82
  -1  14  16   33.51    2.86
  -1  14  16   27.03    2.04
   1 -14 -15    3.88    0.90
   1 -14 -15    2.05    1.47
  -1  14  15    1.29    1.39
  -1  14  15    0.95    0.97
   1 -14 -14   51.59    2.75
   1 -14 -14   57.21    3.86
  -1  14  14   53.79    3.27
  -1  14  14   58.45    3.90
   1 -14 -13   49.72    3.57
   1 -14 -13   46.15    2.85
  -1  14  13   53.93    3.60
  -1  14  13   52.29    3.17
   1 -14 -12   15.23    1.37
   1 -14 -12   15.87    2.19
  -1  14  12   15.37    1.57
  -1  14  12   18.40    1.89
   1 -14 -11  120.29    5.77
   1 -14 -11  134.66    7.34
  -1  14  11  133.80    7.07
  -1  14  11  129.88    6.74
   1 -14 -10    0.50    0.77
   1 -14 -10    0.93    0.95
  -1  14  10   -0.46    1.15
  -1  14  10    1.01    1.17
   1 -14  -9  170.43    9.07
   1 -14  -9  159.20    7.65
  -1  14   9  166.42    8.65
  -1  14   9  168.64    8.81
   1 -14  -8   17.26    1.65
   1 -14  -8   21.98    2.30
  -1  14   8   21.73    2.04
  -1  14   8   19.08    1.86
   1 -14  -7   59.97    3.03
   1 -14  -7   58.36    3.80
  -1  14   7   57.37    3.60
  -1  14   7   50.52    3.17
   1 -14  -6   18.27    1.75
   1 -14  -6   21.23    2.31
  -1  14   6   19.87    1.19
  -1  14   6   18.13    1.85
  -1  14   6   20.61    2.29
   1 -14  -5   29.89    2.57
   1 -14  -5   26.23    1.89
  -1  14   5   23.39    2.01
  -1  14   5   25.70    2.50
  -1  14   5   25.24    1.59
   1 -14  -4    3.38    1.43
   1 -14  -4    3.44    1.08
  -1  14   4    2.35    0.71
  -1  14   4    3.72    1.45
  -1  14   4    2.79    0.92
   1 -14  -3   10.76    1.80
   1 -14  -3   11.94    1.40
  -1  14   3   12.47    1.84
  -1  14   3    7.80    0.97
  -1  14   3   10.38    1.03
   1 -14  -2   17.43    2.05
   1 -14  -2   12.98    1.63
  -1  14   2   19.05    2.11
  -1  14   2   14.68    1.33
   1 -14  -1    3.36    1.14
   1 -14  -1    2.03    1.43
  -1  14   1    4.51    1.12
  -1  14   1    3.80    1.56
   1 -14   0  106.24    4.66
   1 -14   0   91.58    5.23
  -1  14   0  102.26    5.08
  -1  14   0  103.29    4.78
   1 -14   1    1.67    1.11
   1 -14   1    5.15    1.41
  -1  14  -1    5.02    1.44
  -1  14  -1    3.10    1.10
   1 -14   2   25.51    2.09
   1 -14   2   26.47    2.43
  -1  14  -2   24.24    2.38
  -1  14  -2   28.63    2.45
   1 -14   3  116.29    6.15
   1 -14   3  112.70    5.62
  -1  14  -3  110.74    6.31
  -1  14  -3  117.11    5.99
   1 -14   4    9.11    1.83
   1 -14   4    9.05    1.47
  -1  14  -4    9.00    1.94
  -1  14  -4    9.22    1.72
   1 -14   5  337.94   17.70
   1 -14   5  333.38   18.23
  -1  14  -5  335.02   20.12
  -1  14  -5  358.34   19.68
   1 -14   6   28.02    2.78
   1 -14   6   31.97    2.45
  -1  14  -6   31.81    3.19
  -1  14  -6   29.09    2.63
   1 -14   7  173.47    8.84
  -1  14  -7  178.46    9.25
  -1  14  -7  172.85   10.22
   1 -14   8   99.56    5.32
  -1  14  -8   98.93    6.67
  -1  14  -8   99.56    5.37
   1 -14   9   25.86    2.27
  -1  14  -9   26.11    2.35
  -1  14  -9   26.60    3.13
   1 -14  10   41.82    2.90
  -1  14 -10   38.38    3.76
  -1  14 -10   40.02    2.87
   1 -14  11    2.61    1.30
  -1  14 -11    2.62    1.30
  -1  14 -11    2.21    1.86
   1 -14  12   44.34    2.97
  -1  14 -12   39.63    2.85
  -1  14 -12   41.25    3.96
   1 -14  13    2.80    1.44
  -1  14 -13    3.06    2.06
  -1  14 -13    2.67    1.10
   1 -14  14    2.59    1.47
  -1  14 -14    3.74    1.33
  -1  14 -14    2.61    1.94
   1 -14  15    4.07    1.34
  -1  14 -15   -0.59    1.86
  -1  14 -15    0.70    1.22
   1 -14  16    0.52    1.29
  -1  14 -16    0.42    1.17
  -1  14 -16    4.06    1.85
   1 -13 -19    7.67    1.33
   1 -13 -19    8.79    1.88
  -1  13  19   11.42    2.00
   1 -13 -18   47.12    2.78
   1 -13 -18   54.29    3.77
  -1  13  18   53.83    4.02
   1 -13 -17    0.83    1.02
   1 -13 -17    1.01    1.31
  -1  13  17    0.52    0.97
  -1  13  17    0.53    1.35
   1 -13 -16   35.08    2.84
   1 -13 -16   24.13    2.13
  -1  13  16   33.12    2.83
  -1  13  16   29.57    2.20
   1 -13 -15   14.26    2.02
   1 -13 -15   10.84    1.53
  -1  13  15   12.05    2.02
  -1  13  15   11.85    1.57
   1 -13 -14    0.22    1.27
   1 -13 -14   -1.10    0.78
  -1  13  14    0.84    1.00
  -1  13  14   -1.33    1.25
   1 -13 -13    6.24    1.29
   1 -13 -13    6.41    1.69
  -1  13  13    6.07    1.67
  -1  13  13    9.00    1.21
   1 -13 -12    8.11    1.26
   1 -13 -12    4.54    1.18
  -1  13  12    7.25    1.62
  -1  13  12    8.07    1.25
   1 -13 -11   12.06    1.44
   1 -13 -11   11.17    1.88
  -1  13  11   14.98    1.47
  -1  13  11   12.80    1.85
   1 -13 -10   11.02    1.41
   1 -13 -10   11.30    1.89
  -1  13  10   11.13    1.78
  -1  13  10   13.63    1.74
   1 -13  -9   88.07    4.18
   1 -13  -9   87.14    5.00
  -1  13   9   89.95    4.49
  -1  13   9   89.13    4.86
   1 -13  -8   27.75    2.52
   1 -13  -8   28.26    1.96
  -1  13   8   28.09    2.33
  -1  13   8   30.49    2.30
   1 -13  -7  137.29    6.21
   1 -13  -7  141.77    6.30
  -1  13   7  141.63    6.87
  -1  13   7  133.67    5.07
  -1  13   7  139.95    7.14
   1 -13  -6   64.20    2.90
   1 -13  -6   65.96    3.99
  -1  13   6   58.29    2.18
  -1  13   6   70.01    3.52
  -1  13   6   69.99    3.96
   1 -13  -5   84.03    4.01
   1 -13  -5   97.99    5.10
  -1  13   5   86.49    3.61
  -1  13   5   82.58    4.70
  -1  13   5   87.92    4.23
   1 -13  -4  179.37    8.30
   1 -13  -4  189.89    9.74
  -1  13   4  187.75    8.17
  -1  13   4  185.11    8.57
  -1  13   4  180.66    8.24
   1 -13  -3    2.36    1.05
   1 -13  -3    3.48    1.47
  -1  13   3    7.41    1.39
  -1  13   3    3.32    1.04
  -1  13   3    2.75    0.80
   1 -13  -2  149.64    7.81
   1 -13  -2  153.24    6.90
  -1  13   2  152.40    6.65
  -1  13   2  156.09    8.03
   1 -13  -1   77.33    4.53
   1 -13  -1   85.30    4.11
  -1  13   1   88.92    4.10
  -1  13   1   85.13    3.96
   1 -13   0  139.00    6.44
   1 -13   0  121.33    6.62
  -1  13   0  152.43    7.72
  -1  13   0  144.75    6.85
   1 -13   1   71.62    3.59
   1 -13   1   67.83    3.96
  -1  13  -1   63.08    3.75
  -1  13  -1   68.28    4.05
   1 -13   2   15.63    1.70
   1 -13   2   20.49    2.10
  -1  13  -2   20.53    1.96
  -1  13  -2   19.24    2.01
   1 -13   3   81.91    4.63
   1 -13   3   82.73    4.18
  -1  13  -3   81.82    3.74
  -1  13  -3   84.57    4.79
   1 -13   4    0.35    1.27
   1 -13   4    0.87    1.04
  -1  13  -4    1.72    1.38
  -1  13  -4    0.69    1.14
   1 -13   5   25.20    2.40
   1 -13   5   25.40    2.13
  -1  13  -5   21.84    2.26
  -1  13  -5   23.36    2.67
   1 -13   6   -0.65    0.85
   1 -13   6    0.95    1.08
  -1  13  -6    1.26    1.10
  -1  13  -6    0.67    1.43
   1 -13   7   26.65    2.22
  -1  13  -7   22.08    2.14
  -1  13  -7   25.57    2.24
   1 -13   8   49.39    3.18
  -1  13  -8   53.32    3.30
  -1  13  -8   54.32    4.14
   1 -13   9    4.46    0.49
   1 -13   9    6.26    1.37
  -1  13  -9    5.07    1.92
  -1  13  -9    6.04    1.39
   1 -13  10   77.28    4.33
  -1  13 -10   76.61    5.45
  -1  13 -10   74.71    4.12
   1 -13  11    0.42    1.11
  -1  13 -11   -0.95    1.08
  -1  13 -11   -0.14    1.57
   1 -13  12  159.11    7.17
  -1  13 -12  160.96    9.78
  -1  13 -12  157.84    7.89
   1 -13  13   18.55    2.12
  -1  13 -13   17.25    2.84
  -1  13 -13   17.56    1.86
   1 -13  14  105.99    5.93
  -1  13 -14  109.36    7.43
  -1  13 -14  105.56    5.56
   1 -13  15   83.51    5.01
  -1  13 -15   86.26    4.66
  -1  13 -15   92.39    6.47
   1 -13  16   27.60    2.54
  -1  13 -16   28.69    2.05
  -1  13 -16   27.21    2.47
   1 -13  17  109.45    6.20
  -1  13 -17  105.43    6.04
   1 -13  18    1.16    0.96
   1 -13  18   -0.61    1.22
  -1  13 -18   -0.16    1.68
   1 -12 -20    8.47    1.89
  -1  12  20    8.67    2.04
   1 -12 -19    6.14    1.73
  -1  12  19    9.36    1.96
   1 -12 -18   71.06    4.28
  -1  12  18   70.52    4.68
  -1  12  18   58.50    3.11
   1 -12 -17    1.44    0.92
   1 -12 -17    0.54    1.29
  -1  12  17    0.40    1.46
  -1  12  17    1.96    0.93
   1 -12 -16  115.77    5.74
   1 -12 -16  124.38    6.70
  -1  12  16  108.29    6.54
  -1  12  16  113.90    5.34
   1 -12 -15   21.99    2.41
   1 -12 -15   21.00    1.89
  -1  12  15   20.78    2.46
  -1  12  15   22.13    1.60
   1 -12 -14   77.55    4.56
   1 -12 -14   73.52    3.81
  -1  12  14   85.87    4.84
  -1  12  14   74.62    3.91
   1 -12 -13   82.92    4.07
   1 -12 -13   84.44    4.87
  -1  12  13   83.75    4.05
  -1  12  13   86.15    4.07
   1 -12 -12   46.04    3.29
   1 -12 -12   45.86    2.60
  -1  12  12   48.82    3.31
  -1  12  12   41.83    2.53
   1 -12 -11  221.08   10.47
   1 -12 -11  222.43   11.97
  -1  12  11  243.82   12.01
  -1  12  11  240.33   11.41
   1 -12 -10    0.34    0.84
   1 -12 -10   -1.12    0.74
  -1  12  10   -1.03    1.18
  -1  12  10   -0.32    1.09
   1 -12  -9   59.84    3.13
   1 -12  -9   64.53    3.83
  -1  12   9   69.39    3.71
  -1  12   9   64.02    3.75
   1 -12  -8   18.74    1.52
   1 -12  -8   18.58    2.04
  -1  12   8   21.22    1.95
  -1  12   8   16.40    0.73
  -1  12   8   17.95    1.86
   1 -12  -7   34.00    1.88
   1 -12  -7   31.51    2.04
  -1  12   7   32.02    2.57
  -1  12   7   38.54    2.46
  -1  12   7   34.69    1.30
   1 -12  -6    9.26    1.61
   1 -12  -6    7.86    1.01
  -1  12   6    7.18    1.34
  -1  12   6    7.91    0.76
  -1  12   6    7.90    1.49
   1 -12  -5    0.50    0.28
   1 -12  -5   -0.19    0.77
   1 -12  -5    1.24    0.83
  -1  12   5    0.71    0.91
  -1  12   5   -0.58    0.60
  -1  12   5    0.11    1.05
   1 -12  -4   12.90    1.38
   1 -12  -4   16.86    1.80
  -1  12   4   13.07    1.81
  -1  12   4   11.64    0.94
  -1  12   4   16.67    1.41
   1 -12  -3    5.15    1.45
   1 -12  -3    6.52    1.08
  -1  12   3    4.81    1.42
  -1  12   3    5.17    0.80
  -1  12   3    5.76    0.91
   1 -12  -2  163.03    7.32
   1 -12  -2  161.17    8.20
  -1  12   2  170.45    8.32
  -1  12   2  163.70    7.08
  -1  12   2  170.07    7.20
   1 -12  -1   35.98    2.78
   1 -12  -1   41.77    2.47
  -1  12   1   47.92    3.03
  -1  12   1   44.67    2.49
   1 -12   0  121.54    5.56
   1 -12   0  111.70    5.88
  -1  12   0  126.08    5.48
  -1  12   0  125.36    6.34
   1 -12   1  171.66    7.74
   1 -12   1  161.54    7.08
  -1  12  -1  163.38    8.05
  -1  12  -1  174.04    8.47
   1 -12   2  137.33    6.18
   1 -12   2  129.72    6.57
  -1  12  -2  136.14    6.36
  -1  12  -2  133.62    5.67
   1 -12   3  257.93   13.43
   1 -12   3  265.73   13.07
  -1  12  -3  274.21   14.36
  -1  12  -3  279.12   14.08
   1 -12   4    5.18    1.25
   1 -12   4    4.55    1.48
  -1  12  -4    7.94    1.63
  -1  12  -4    6.12    1.35
   1 -12   5  198.39    9.10
   1 -12   5  202.55    9.75
  -1  12  -5  200.60   10.05
  -1  12  -5  216.24   11.31
   1 -12   6   34.20    2.35
   1 -12   6   28.76    2.65
  -1  12  -6   32.28    2.42
  -1  12  -6   35.95    3.02
   1 -12   7  126.63    6.16
  -1  12  -7  120.16    6.09
  -1  12  -7  123.64    7.26
   1 -12   8   79.31    4.25
  -1  12  -8   81.32    5.26
  -1  12  -8   76.99    4.20
   1 -12   9   15.04    1.77
   1 -12   9   13.29    0.71
  -1  12  -9   18.58    2.42
  -1  12  -9   16.22    1.69
   1 -12  10   36.12    1.34
   1 -12  10   40.59    2.75
  -1  12 -10   35.64    2.50
  -1  12 -10   36.02    2.71
   1 -12  11    2.00    0.51
   1 -12  11    2.15    1.27
  -1  12 -11    4.21    1.17
  -1  12 -11    1.92    1.83
   1 -12  12    1.22    1.09
  -1  12 -12   -0.34    0.97
  -1  12 -12   -1.05    1.52
   1 -12  13    0.46    1.19
  -1  12 -13    0.49    0.90
  -1  12 -13    0.64    1.60
   1 -12  14   23.32    2.30
  -1  12 -14   20.52    3.01
  -1  12 -14   22.90    2.05
   1 -12  15   17.82    2.13
  -1  12 -15   21.60    1.95
  -1  12 -15   17.58    2.90
   1 -12  16    6.25    1.53
  -1  12 -16    3.96    2.08
  -1  12 -16    5.36    1.28
   1 -12  17   61.72    3.38
   1 -12  17   59.90    3.88
  -1  12 -17   61.66    4.96
   1 -12  18    1.47    1.02
   1 -12  18    2.56    1.39
  -1  12 -18    1.63    1.83
   1 -12  19   71.15    3.60
   1 -12  19   81.91    4.86
  -1  12 -19   82.69    6.07
   1 -11 -21   40.48    3.49
  -1  11  21   42.63    3.61
   1 -11 -20   57.26    4.12
  -1  11  20   60.73    4.43
   1 -11 -19    6.02    1.68
  -1  11  19    7.20    1.86
   1 -11 -18   40.17    2.93
  -1  11  18   33.69    2.37
  -1  11  18   31.12    2.08
   1 -11 -17    1.53    0.97
  -1  11  17    1.35    0.79
  -1  11  17    0.75    1.46
   1 -11 -16    0.81    1.40
  -1  11  16    1.58    0.98
  -1  11  16    3.42    1.09
   1 -11 -15    1.17    1.30
  -1  11  15    1.50    0.96
  -1  11  15    2.41    1.44
   1 -11 -14   -1.07    0.94
   1 -11 -14   -0.86    1.17
  -1  11  14   -0.05    0.76
  -1  11  14    0.15    1.25
   1 -11 -13    3.68    1.36
   1 -11 -13    1.86    1.07
  -1  11  13    4.39    1.46
  -1  11  13    2.50    1.07
   1 -11 -12    0.35    0.98
   1 -11 -12    1.31    1.23
  -1  11  12    3.04    1.25
  -1  11  12    0.76    0.97
   1 -11 -11  111.82    5.21
   1 -11 -11  113.87    6.02
  -1  11  11  126.32    6.28
  -1  11  11  113.71    5.39
   1 -11 -10    2.52    1.21
   1 -11 -10    0.71    0.90
  -1  11  10   -0.08    1.03
  -1  11  10    2.65    1.18
   1 -11  -9  153.73    6.61
   1 -11  -9  161.67    8.02
  -1  11   9  162.11    7.60
  -1  11   9  163.26    7.91
   1 -11  -8   24.41    1.71
   1 -11  -8   25.34    2.11
  -1  11   8   25.44    2.03
  -1  11   8   25.73    2.03
   1 -11  -7  120.45    5.81
   1 -11  -7  117.99    4.86
  -1  11   7  117.68    3.94
  -1  11   7  120.19    5.76
  -1  11   7  123.84    5.61
   1 -11  -6  242.61   11.89
   1 -11  -6  232.02   10.58
  -1  11   6  241.74   11.32
  -1  11   6  231.63   10.43
  -1  11   6  234.82    9.62
   1 -11  -5   23.74    1.93
   1 -11  -5   17.71    1.46
   1 -11  -5   17.49    0.80
  -1  11   5   20.29    1.65
  -1  11   5   18.44    1.85
  -1  11   5   22.31    1.16
   1 -11  -4  388.80   20.80
   1 -11  -4  343.53   16.94
   1 -11  -4  379.73   19.25
  -1  11   4  398.97   21.16
  -1  11   4  383.17   19.55
  -1  11   4  386.00   18.54
   1 -11  -3    6.84    1.39
   1 -11  -3    5.86    0.55
   1 -11  -3    5.99    1.08
  -1  11   3    8.58    1.04
  -1  11   3    6.38    0.79
  -1  11   3    7.16    1.40
   1 -11  -2  223.48    9.94
   1 -11  -2  197.80   10.08
  -1  11   2  226.65    9.76
  -1  11   2  228.01   10.95
  -1  11   2  228.78    9.88
   1 -11  -1   44.67    2.90
   1 -11  -1   49.70    2.47
  -1  11   1   50.07    2.95
  -1  11   1   44.95    2.44
  -1  11   1   50.64    2.25
   1 -11   0   13.46    1.62
   1 -11   0   13.60    1.36
  -1  11   0   12.87    1.25
  -1  11   0   12.18    1.69
   1 -11   1   96.72    4.53
   1 -11   1   95.55    4.76
  -1  11  -1   99.92    4.57
  -1  11  -1  105.30    5.08
   1 -11   2    1.75    0.84
   1 -11   2    1.61    0.99
  -1  11  -2    2.11    1.19
  -1  11  -2    2.11    1.14
   1 -11   3    1.06    1.12
   1 -11   3    0.75    0.94
  -1  11  -3   -0.62    1.05
  -1  11  -3    1.80    1.19
   1 -11   4   14.52    1.55
   1 -11   4   16.26    1.82
  -1  11  -4   13.29    2.00
  -1  11  -4   16.07    1.70
   1 -11   5   16.84    1.68
   1 -11   5   17.79    1.95
  -1  11  -5   21.60    2.26
  -1  11  -5   16.53    1.78
   1 -11   6   72.30    3.62
   1 -11   6   72.73    4.00
   1 -11   6   63.46    2.01
  -1  11  -6   75.40    3.11
  -1  11  -6   74.54    3.68
   1 -11   7   72.67    3.88
  -1  11  -7   72.62    3.83
  -1  11  -7   75.32    3.87
   1 -11   8  199.30    9.73
  -1  11  -8  198.08    9.60
  -1  11  -8  200.55   11.40
   1 -11   9   32.59    1.18
   1 -11   9   31.65    1.83
  -1  11  -9   33.73    2.30
  -1  11  -9   31.02    3.21
   1 -11  10  233.71   11.67
   1 -11  10  230.50    9.46
  -1  11 -10  239.68   13.70
  -1  11 -10  232.11   11.28
   1 -11  11    2.30    0.53
   1 -11  11    4.25    1.24
  -1  11 -11    2.87    1.14
  -1  11 -11    3.70    1.79
   1 -11  12  182.85    9.25
   1 -11  12  196.01    7.68
  -1  11 -12  186.58   11.20
  -1  11 -12  177.30    8.64
   1 -11  13   31.07    2.54
  -1  11 -13   32.18    3.34
  -1  11 -13   30.53    2.18
   1 -11  14   78.42    4.43
  -1  11 -14   74.83    3.92
  -1  11 -14   75.20    5.35
   1 -11  15   89.61    5.01
  -1  11 -15   96.88    6.30
  -1  11 -15   92.12    4.55
   1 -11  16    7.86    1.63
  -1  11 -16    4.85    2.16
  -1  11 -16    6.27    1.26
   1 -11  17   76.23    4.30
   1 -11  17   67.45    3.23
  -1  11 -17   74.95    5.44
   1 -11  18    0.78    0.92
   1 -11  18   -1.23    1.24
  -1  11 -18    5.00    1.71
   1 -11  19    6.71    1.63
   1 -11  19    6.11    1.19
  -1  11 -19   11.04    2.29
   1 -11  20    1.08    1.24
  -1  11 -20   -0.83    1.70
   1 -10 -22   -1.27    1.30
  -1  10  22    0.38    1.40
   1 -10 -21   12.62    2.08
  -1  10  21   12.79    2.21
   1 -10 -20   46.27    3.60
  -1  10  20   49.00    3.76
   1 -10 -19   11.15    1.96
  -1  10  19   10.77    2.00
   1 -10 -18  101.27    5.61
  -1  10  18   86.62    4.00
  -1  10  18  102.00    5.87
   1 -10 -17    0.95    1.33
  -1  10  17    1.70    0.70
  -1  10  17    1.49    1.05
   1 -10 -16  206.32   10.66
  -1  10  16  183.65    8.60
  -1  10  16  200.94   10.95
   1 -10 -15   54.45    3.61
  -1  10  15   53.79    2.72
  -1  10  15   55.07    3.78
   1 -10 -14   84.73    3.87
  -1  10  14   78.62    3.55
  -1  10  14   91.03    5.00
   1 -10 -13  154.45    7.71
  -1  10  13  153.93    7.90
  -1  10  13  151.48    6.89
   1 -10 -12   39.89    2.66
  -1  10  12   34.44    2.19
  -1  10  12   39.07    2.74
   1 -10 -11   59.26    2.93
   1 -10 -11   56.77    2.78
  -1  10  11   64.22    3.61
  -1  10  11   58.00    2.76
   1 -10 -10    0.71    1.03
   1 -10 -10   -0.40    0.70
  -1  10  10   -0.26    1.04
  -1  10  10    0.46    0.89
   1 -10  -9   17.57    1.40
   1 -10  -9   15.62    1.48
  -1  10   9   16.00    1.81
  -1  10   9   18.17    1.66
   1 -10  -8   12.33    1.27
   1 -10  -8   12.90    1.58
  -1  10   8    9.79    1.08
  -1  10   8   12.61    1.43
   1 -10  -7   10.00    1.43
   1 -10  -7   10.48    1.13
  -1  10   7   10.32    1.37
  -1  10   7    7.75    0.46
  -1  10   7    9.53    1.34
   1 -10  -6    5.04    1.00
   1 -10  -6    6.02    1.29
  -1  10   6    5.49    1.15
  -1  10   6    5.25    0.54
  -1  10   6    4.89    1.24
   1 -10  -5    1.60    0.36
   1 -10  -5    2.20    0.82
   1 -10  -5    2.08    1.08
  -1  10   5    1.90    1.04
  -1  10   5    2.40    0.92
  -1  10   5    1.87    0.43
   1 -10  -4  117.26    4.82
   1 -10  -4  106.89    3.79
   1 -10  -4  125.50    5.66
  -1  10   4  124.76    5.65
  -1  10   4  114.94    4.10
  -1  10   4  120.19    5.01
   1 -10  -3    9.06    1.09
   1 -10  -3    9.87    1.40
   1 -10  -3    7.69    0.55
  -1  10   3   10.50    1.08
  -1  10   3    7.94    0.78
  -1  10   3    9.73    1.33
   1 -10  -2  250.09   12.70
   1 -10  -2  292.21   13.34
   1 -10  -2  283.62   12.50
  -1  10   2  286.04   12.79
  -1  10   2  299.51   14.40
  -1  10   2  284.95   12.81
   1 -10  -1  129.04    5.35
   1 -10  -1  135.09    6.09
  -1  10   1  134.19    5.00
  -1  10   1  139.47    6.27
  -1  10   1  123.75    5.16
   1 -10   0  451.49   23.99
   1 -10   0  463.88   25.26
  -1  10   0  447.95   24.32
  -1  10   0  451.29   23.82
   1 -10   1  368.19   19.05
   1 -10   1  368.62   18.42
  -1  10  -1  367.89   18.64
  -1  10  -1  348.34   18.13
   1 -10   2   36.61    2.42
   1 -10   2   39.92    2.18
  -1  10  -2   37.97    2.36
  -1  10  -2   33.89    2.48
   1 -10   3  725.32   45.49
   1 -10   3  650.01   39.47
   1 -10   3  717.75   45.93
  -1  10  -3  717.24   45.74
  -1  10  -3  726.82   47.68
   1 -10   4    2.53    1.00
   1 -10   4    1.80    0.32
   1 -10   4    3.57    1.15
  -1  10  -4    2.11    1.32
  -1  10  -4    3.14    1.07
   1 -10   5  188.94    8.17
   1 -10   5  150.58    5.45
   1 -10   5  183.98    8.45
  -1  10  -5  184.14    8.26
  -1  10  -5  181.08    9.26
   1 -10   6  128.82    5.97
   1 -10   6  133.69    6.45
  -1  10  -6  140.65    7.38
  -1  10  -6  138.13    6.31
   1 -10   7   77.92    3.26
  -1  10  -7   76.53    4.88
  -1  10  -7   80.13    3.94
   1 -10   8   74.27    3.86
  -1  10  -8   74.43    3.70
  -1  10  -8   74.93    3.97
   1 -10   9    0.53    0.71
   1 -10   9    0.30    0.20
   1 -10   9    0.74    0.47
  -1  10  -9    0.71    0.95
  -1  10  -9    2.02    1.47
   1 -10  10   26.90    1.11
   1 -10  10   28.03    1.71
  -1  10 -10   24.80    1.99
  -1  10 -10   28.39    2.93
   1 -10  11    1.49    1.17
   1 -10  11    1.47    0.37
  -1  10 -11    3.59    1.13
  -1  10 -11    0.94    1.02
   1 -10  12   68.21    3.74
   1 -10  12   63.46    2.14
  -1  10 -12   54.98    3.51
  -1  10 -12   68.97    3.26
   1 -10  13    9.43    1.64
   1 -10  13    9.51    0.74
  -1  10 -13    6.94    1.32
  -1  10 -13   10.93    1.59
   1 -10  14   24.07    2.37
  -1  10 -14   27.03    3.12
  -1  10 -14   27.04    1.93
   1 -10  15   95.34    4.99
  -1  10 -15   91.90    4.09
  -1  10 -15   99.96    6.26
   1 -10  16    9.62    1.25
   1 -10  16   12.23    1.74
  -1  10 -16   10.86    2.37
   1 -10  17   75.20    3.45
   1 -10  17   85.78    4.73
  -1  10 -17   84.91    5.95
   1 -10  18   15.14    1.84
   1 -10  18   10.98    1.24
  -1  10 -18   11.13    2.49
   1 -10  19  108.06    4.99
   1 -10  19  123.47    6.51
  -1  10 -19  128.51    7.92
   1 -10  20   51.21    3.71
  -1  10 -20   63.58    4.90
   1  -9 -22   23.16    2.40
  -1   9  22   16.35    2.55
   1  -9 -21    2.62    1.04
  -1   9  21    2.93    1.59
   1  -9 -20   32.27    3.05
  -1   9  20   38.90    2.49
   1  -9 -19    0.40    1.35
  -1   9  19    2.21    1.43
  -1   9  19    0.98    0.62
   1  -9 -18   -0.24    1.25
  -1   9  18    1.76    1.35
  -1   9  18    0.46    0.59
   1  -9 -17    9.07    1.68
  -1   9  17    7.43    0.88
  -1   9  17    6.86    1.87
   1  -9 -16    7.33    1.61
  -1   9  16    7.98    1.77
  -1   9  16    7.27    0.87
   1  -9 -15   19.50    2.06
  -1   9  15   22.05    2.23
  -1   9  15   15.07    1.18
   1  -9 -14   18.65    2.01
  -1   9  14   16.68    1.24
  -1   9  14   19.94    1.54
   1  -9 -13   23.20    2.03
  -1   9  13   20.05    2.04
  -1   9  13   17.91    1.28
   1  -9 -12    0.54    0.74
  -1   9  12    1.04    0.66
  -1   9  12   -1.19    1.14
   1  -9 -11  499.81   29.37
  -1   9  11  509.39   30.03
  -1   9  11  502.73   28.13
   1  -9 -10   27.42    1.71
  -1   9  10   30.69    1.90
  -1   9  10   28.16    1.72
   1  -9  -9  547.19   31.99
   1  -9  -9  524.84   29.35
  -1   9   9  540.39   30.68
  -1   9   9  529.49   29.72
   1  -9  -8  237.35   11.29
   1  -9  -8  229.21   10.23
  -1   9   8  233.64   10.65
  -1   9   8  230.22   10.97
   1  -9  -7  183.99    7.87
   1  -9  -7  198.36    8.97
  -1   9   7  177.96    6.16
  -1   9   7  199.75    8.75
  -1   9   7  196.07    8.80
   1  -9  -6  206.00    8.70
   1  -9  -6  205.88    9.51
  -1   9   6  209.22    9.27
  -1   9   6  213.24    9.53
  -1   9   6  203.31    7.51
   1  -9  -5    1.92    0.76
   1  -9  -5    1.38    0.32
   1  -9  -5    1.17    0.68
  -1   9   5    2.03    0.49
  -1   9   5    0.70    0.85
  -1   9   5    1.24    0.93
   1  -9  -4  385.47   18.07
   1  -9  -4  381.91   19.29
   1  -9  -4  424.43   21.07
  -1   9   4  409.16   19.39
  -1   9   4  419.10   21.22
  -1   9   4  433.55   22.50
   1  -9  -3   43.98    1.47
   1  -9  -3   46.42    2.17
   1  -9  -3   38.87    2.42
  -1   9   3   46.40    1.75
  -1   9   3   48.95    2.21
  -1   9   3   50.94    2.13
   1  -9  -2  128.21    4.54
   1  -9  -2  119.25    4.74
   1  -9  -2  124.62    4.98
  -1   9   2  131.56    5.08
  -1   9   2  127.80    5.64
  -1   9   2  119.82    4.73
   1  -9  -1   49.02    2.31
   1  -9  -1   52.21    2.70
   1  -9  -1   50.99    1.94
  -1   9   1   47.64    2.07
  -1   9   1   50.07    2.20
  -1   9   1   47.75    2.31
   1  -9   0   40.04    2.00
   1  -9   0   35.65    1.22
   1  -9   0   38.76    2.29
  -1   9   0   38.22    2.14
  -1   9   0   39.03    1.54
  -1   9   0   40.08    2.35
   1  -9   1   18.72    0.75
   1  -9   1   18.39    1.09
   1  -9   1   21.64    1.69
  -1   9  -1   19.91    1.47
  -1   9  -1   18.51    1.61
   1  -9   2   14.61    0.63
   1  -9   2   14.72    1.50
   1  -9   2   12.99    1.34
  -1   9  -2   17.53    1.47
  -1   9  -2   16.04    1.67
   1  -9   3    8.34    1.31
   1  -9   3    8.80    0.45
   1  -9   3   10.19    1.18
  -1   9  -3   10.53    1.29
  -1   9  -3   10.95    1.51
   1  -9   4   65.00    3.26
   1  -9   4   57.75    1.67
   1  -9   4   66.95    3.00
  -1   9  -4   63.25    2.51
  -1   9  -4   64.24    3.62
   1  -9   5  101.99    3.17
   1  -9   5  116.03    4.96
   1  -9   5  118.51    4.62
  -1   9  -5  113.72    4.93
  -1   9  -5  118.56    5.88
   1  -9   6   69.82    3.58
   1  -9   6   65.93    2.01
   1  -9   6   69.02    3.36
  -1   9  -6   75.83    3.45
  -1   9  -6   71.85    4.21
   1  -9   7   85.75    3.38
   1  -9   7   77.68    2.38
  -1   9  -7   88.30    3.92
  -1   9  -7   82.80    4.81
   1  -9   8  528.05   28.52
   1  -9   8  556.51   28.15
   1  -9   8  425.97   21.46
  -1   9  -8  544.51   30.16
  -1   9  -8  548.98   33.48
   1  -9   9   61.73    2.12
   1  -9   9   64.00    3.40
  -1   9  -9   61.44    4.42
  -1   9  -9   65.09    3.18
   1  -9  10  308.95   13.47
   1  -9  10  326.45   16.66
  -1   9 -10  317.30   18.28
  -1   9 -10  326.17   15.90
   1  -9  11   27.42    2.09
   1  -9  11   25.00    0.98
  -1   9 -11   24.25    2.81
  -1   9 -11   26.82    1.84
   1  -9  12  184.55    8.97
   1  -9  12  194.17    7.46
  -1   9 -12  179.38   10.29
  -1   9 -12  179.10    8.09
   1  -9  13   76.31    4.16
   1  -9  13   78.19    2.82
  -1   9 -13   77.27    3.59
  -1   9 -13   69.59    5.04
   1  -9  14   52.46    1.83
   1  -9  14   56.93    3.37
  -1   9 -14   53.47    4.26
  -1   9 -14   57.32    2.82
   1  -9  15  110.91    5.68
   1  -9  15  116.38    4.27
  -1   9 -15   98.30    4.32
  -1   9 -15  110.12    7.02
   1  -9  16    5.70    1.52
   1  -9  16    6.00    1.02
  -1   9 -16    5.63    1.50
   1  -9  17    9.38    1.67
   1  -9  17   10.29    1.02
  -1   9 -17   10.33    2.28
   1  -9  18   -0.06    1.19
   1  -9  18   -0.44    0.62
  -1   9 -18    0.01    1.55
   1  -9  19    0.73    0.76
   1  -9  19    0.00    1.21
  -1   9 -19    0.38    1.65
   1  -9  20    5.09    1.70
  -1   9 -20    7.30    2.18
   1  -9  21    6.69    1.68
  -1   9 -21    4.75    2.16
   1  -8 -23   13.81    2.29
  -1   8  23   21.73    2.41
   1  -8 -22   15.62    2.18
  -1   8  22   19.72    2.36
   1  -8 -21   46.61    3.48
  -1   8  21   44.67    3.60
   1  -8 -20   64.20    4.14
  -1   8  20   65.80    4.36
   1  -8 -19    0.55    1.34
  -1   8  19    1.49    0.63
  -1   8  19    1.82    1.41
   1  -8 -18  261.94   13.98
  -1   8  18  221.90   10.50
  -1   8  18  258.40   14.05
   1  -8 -17   15.00    1.89
  -1   8  17   14.28    2.05
  -1   8  17   11.66    0.97
   1  -8 -16   95.62    5.01
  -1   8  16  101.96    5.37
  -1   8  16   81.53    3.39
   1  -8 -15   94.72    4.75
  -1   8  15   90.94    5.00
  -1   8  15   80.57    3.30
   1  -8 -14   95.33    4.79
  -1   8  14   86.47    3.61
  -1   8  14   97.06    5.08
   1  -8 -13  149.34    7.21
  -1   8  13  149.94    7.53
  -1   8  13  143.04    5.92
   1  -8 -12   17.55    1.81
  -1   8  12   17.68    1.89
  -1   8  12   16.29    1.33
   1  -8 -11   67.10    3.48
  -1   8  11   54.66    3.34
  -1   8  11   64.64    2.69
   1  -8 -10    0.32    0.69
  -1   8  10    0.89    0.98
  -1   8  10    0.51    0.63
   1  -8  -9   18.68    1.29
  -1   8   9   18.82    1.72
  -1   8   9   16.72    1.35
   1  -8  -8    9.50    1.14
   1  -8  -8    9.76    1.34
  -1   8   8   12.12    1.36
  -1   8   8   10.66    1.16
   1  -8  -7    1.28    0.76
   1  -8  -7    1.44    0.93
  -1   8   7    0.98    0.18
  -1   8   7    0.26    0.88
  -1   8   7    1.14    0.79
   1  -8  -6   91.74    3.67
   1  -8  -6   92.09    3.51
  -1   8   6   91.62    3.90
  -1   8   6   89.14    2.75
  -1   8   6   93.82    3.99
   1  -8  -5   44.77    2.01
   1  -8  -5   43.85    1.91
   1  -8  -5   40.72    1.17
  -1   8   5   47.16    2.31
  -1   8   5   45.24    2.22
  -1   8   5   43.81    1.44
   1  -8  -4  316.38   13.33
   1  -8  -4  325.27   14.77
   1  -8  -4  290.43   13.38
  -1   8   4  319.49   14.27
  -1   8   4  316.61   13.39
  -1   8   4  342.80   15.83
   1  -8  -3   53.79    2.68
   1  -8  -3   53.97    2.30
   1  -8  -3   54.91    1.84
  -1   8   3   54.35    2.19
  -1   8   3   50.32    2.28
  -1   8   3   55.66    2.19
   1  -8  -2  543.37   28.78
   1  -8  -2  485.41   26.03
   1  -8  -2  537.39   30.15
   1  -8  -2  545.24   29.49
  -1   8   2  570.30   31.80
  -1   8   2  536.05   28.86
  -1   8   2  536.55   28.83
   1  -8  -1  416.75   19.76
   1  -8  -1  386.65   20.14
   1  -8  -1  383.69   18.89
   1  -8  -1  366.42   17.12
  -1   8   1  410.37   20.62
  -1   8   1  383.96   19.07
  -1   8   1  394.76   18.68
   1  -8   0   34.99    1.48
   1  -8   0   36.10    1.27
   1  -8   0   38.83    1.59
   1  -8   0   32.59    2.22
  -1   8   0   37.89    1.56
  -1   8   0   33.23    1.99
  -1   8   0   34.36    2.07
   1  -8   1  683.49   41.47
   1  -8   1  680.73   41.62
   1  -8   1  670.82   38.59
   1  -8   1  714.14   42.62
  -1   8  -1  670.20   41.54
  -1   8  -1  650.68   39.92
   1  -8   2   37.34    2.15
   1  -8   2   35.33    1.08
   1  -8   2   41.75    2.01
  -1   8  -2   37.73    1.66
  -1   8  -2   37.63    2.35
   1  -8   3  316.61   14.40
   1  -8   3  299.75   14.17
   1  -8   3  276.01   11.20
  -1   8  -3  308.16   14.34
  -1   8  -3  294.67   14.80
   1  -8   4    6.29    0.44
   1  -8   4    8.33    1.08
   1  -8   4    7.60    0.84
  -1   8  -4    8.46    1.13
  -1   8  -4    9.24    1.05
   1  -8   5   94.35    2.80
   1  -8   5  103.22    4.41
   1  -8   5  103.96    3.95
  -1   8  -5  104.44    4.40
  -1   8  -5  108.64    5.48
   1  -8   6   29.19    0.90
   1  -8   6   36.45    1.98
  -1   8  -6   31.36    2.00
  -1   8  -6   35.64    1.94
   1  -8   7    3.48    1.03
  -1   8  -7    3.60    0.94
  -1   8  -7    3.20    1.44
   1  -8   8   22.39    1.34
   1  -8   8   20.23    0.75
  -1   8  -8   25.39    2.38
  -1   8  -8   23.17    1.58
   1  -8   9   21.83    1.76
   1  -8   9   20.44    0.87
  -1   8  -9   23.05    2.41
  -1   8  -9   20.92    1.34
   1  -8  10   50.20    1.56
   1  -8  10   56.20    2.84
  -1   8 -10   51.50    2.47
  -1   8 -10   42.29    3.53
   1  -8  11    6.39    1.32
   1  -8  11    6.83    0.63
  -1   8 -11    6.54    1.30
  -1   8 -11    6.38    1.02
   1  -8  12   10.91    1.54
   1  -8  12    8.99    0.59
  -1   8 -12   12.12    1.18
  -1   8 -12   10.30    2.03
   1  -8  13  145.95    5.38
   1  -8  13  139.29    6.78
  -1   8 -13  136.36    8.03
  -1   8 -13  142.21    6.12
   1  -8  14   18.20    1.04
   1  -8  14   16.92    1.88
  -1   8 -14   19.04    2.51
  -1   8 -14   16.46    1.45
   1  -8  15  148.80    6.17
   1  -8  15  177.01    6.68
   1  -8  15  135.28    7.37
  -1   8 -15  165.98    9.41
   1  -8  16   -1.03    1.21
   1  -8  16    2.47    0.66
   1  -8  16    0.39    0.57
  -1   8 -16    0.65    1.59
   1  -8  17  182.21    7.97
   1  -8  17  196.19   10.16
  -1   8 -17  209.73   12.00
   1  -8  18   23.49    2.27
   1  -8  18   17.96    1.24
  -1   8 -18   29.63    2.97
   1  -8  19   89.61    5.07
   1  -8  19   80.03    3.37
  -1   8 -19   92.46    6.11
   1  -8  20   60.57    4.05
  -1   8 -20   66.67    5.07
   1  -8  21   26.36    2.66
  -1   8 -21   27.52    3.31
   1  -8  22   32.06    2.84
  -1   8 -22   26.46    3.46
  -1   8 -22   31.52    2.88
   1  -7 -23   14.29    2.09
  -1   7  23   13.14    2.15
   1  -7 -22   23.01    2.55
  -1   7  22   27.19    2.68
   1  -7 -21    2.70    1.43
  -1   7  21    1.44    1.50
   1  -7 -20    3.07    1.54
  -1   7  20    3.22    1.60
   1  -7 -19   18.40    2.20
  -1   7  19   15.39    0.99
  -1   7  19   17.40    1.69
   1  -7 -18    1.17    1.38
  -1   7  18    2.31    0.61
   1  -7 -17    6.89    1.64
  -1   7  17    7.24    0.75
  -1   7  17    7.27    1.71
   1  -7 -16   41.84    2.88
  -1   7  16   48.68    3.14
  -1   7  16   37.57    1.68
   1  -7 -15    5.07    1.37
  -1   7  15    4.80    0.69
  -1   7  15    6.82    1.48
   1  -7 -14    7.81    1.06
  -1   7  14    8.28    0.77
  -1   7  14    9.32    1.57
   1  -7 -13  307.71   15.67
  -1   7  13  293.86   13.56
  -1   7  13  317.98   16.42
   1  -7 -12   13.78    1.19
  -1   7  12   17.58    1.19
  -1   7  12   14.87    1.30
   1  -7 -11  235.81   11.11
  -1   7  11  243.90   11.57
  -1   7  11  229.31    9.82
   1  -7 -10   78.02    3.65
  -1   7  10   77.24    3.79
  -1   7  10   76.59    3.02
   1  -7  -9  332.36   16.51
  -1   7   9  352.06   17.43
  -1   7   9  333.61   15.46
   1  -7  -8   49.52    2.55
  -1   7   8   50.02    2.10
  -1   7   8   51.55    2.62
   1  -7  -7  215.12    9.67
  -1   7   7  224.40   10.00
  -1   7   7  224.46    9.42
   1  -7  -6  558.95   31.10
   1  -7  -6  601.86   34.21
  -1   7   6  579.84   32.54
  -1   7   6  603.12   34.12
  -1   7   6  553.43   28.40
   1  -7  -5  137.42    5.27
   1  -7  -5  125.47    5.42
  -1   7   5  151.13    5.94
  -1   7   5  133.53    4.31
  -1   7   5  127.30    5.25
   1  -7  -4   40.54    1.82
   1  -7  -4   36.30    2.03
   1  -7  -4   36.91    1.12
  -1   7   4   42.57    1.97
  -1   7   4   35.61    1.91
  -1   7   4   37.27    1.39
   1  -7  -3   56.80    1.66
   1  -7  -3   55.59    2.68
   1  -7  -3   52.20    1.82
   1  -7  -3   56.16    2.31
  -1   7   3   54.92    1.93
  -1   7   3   51.28    1.77
  -1   7   3   55.76    2.56
   1  -7  -2    5.60    0.75
   1  -7  -2    4.08    0.54
   1  -7  -2    5.27    0.83
   1  -7  -2    5.43    0.47
  -1   7   2    4.47    1.01
  -1   7   2    3.98    0.55
  -1   7   2    5.37    0.66
  -1   7   2    5.96    0.79
   1  -7  -1    1.54    0.75
   1  -7  -1    0.63    0.63
   1  -7  -1    1.68    0.54
   1  -7  -1    1.62    0.38
  -1   7   1    1.14    0.47
  -1   7   1    1.57    0.63
  -1   7   1    0.81    0.74
  -1   7   1    1.12    0.88
   1  -7   0   75.96    3.01
   1  -7   0   71.84    3.36
   1  -7   0   68.21    2.21
   1  -7   0   74.96    2.59
  -1   7   0   76.34    2.48
  -1   7   0   71.72    2.42
  -1   7   0   70.32    3.17
  -1   7   0   75.08    3.29
   1  -7   1   23.68    1.67
   1  -7   1   23.31    0.83
   1  -7   1   25.43    1.52
   1  -7   1   25.75    1.36
  -1   7  -1   24.17    1.61
  -1   7  -1   25.81    1.79
  -1   7  -1   24.73    1.05
   1  -7   2   41.98    1.23
   1  -7   2   49.25    2.10
   1  -7   2   49.99    2.37
   1  -7   2   45.30    2.14
  -1   7  -2   44.04    2.25
  -1   7  -2   45.94    2.62
   1  -7   3  334.23   15.98
   1  -7   3  368.04   17.57
   1  -7   3  335.03   14.04
  -1   7  -3  363.58   17.28
  -1   7  -3  341.47   17.48
   1  -7   4   50.39    2.45
   1  -7   4   47.25    1.26
   1  -7   4   51.86    2.36
  -1   7  -4   48.43    2.32
  -1   7  -4   47.72    2.96
   1  -7   5  409.17   18.63
   1  -7   5  440.98   21.70
   1  -7   5  447.75   22.13
  -1   7  -5  438.69   24.43
  -1   7  -5  443.21   22.63
   1  -7   6  453.17   22.96
  -1   7  -6  446.32   25.74
  -1   7  -6  469.56   24.34
   1  -7   7  242.33   10.86
   1  -7   7  236.01    8.92
  -1   7  -7  246.61   10.68
  -1   7  -7  244.62   12.64
   1  -7   8  527.13   29.50
   1  -7   8  520.10   26.25
  -1   7  -8  540.39   29.07
  -1   7  -8  525.16   32.13
   1  -7   9    3.92    1.08
   1  -7   9    3.71    0.36
  -1   7  -9    4.76    1.07
  -1   7  -9    4.29    0.87
   1  -7  10  433.67   23.42
   1  -7  10  446.68   21.10
  -1   7 -10  445.83   22.92
  -1   7 -10  445.78   26.09
   1  -7  11   67.19    3.34
   1  -7  11   65.12    2.19
  -1   7 -11   66.02    4.09
  -1   7 -11   62.09    2.49
   1  -7  12  161.52    5.60
   1  -7  12  139.64    6.03
  -1   7 -12  151.68    8.28
  -1   7 -12  157.57    6.42
   1  -7  13  189.41    9.12
   1  -7  13  196.46    7.63
  -1   7 -13  182.91    9.18
  -1   7 -13  200.17    8.14
   1  -7  14   86.04    4.47
   1  -7  14   83.26    2.89
  -1   7 -14   89.05    5.41
   1  -7  15   30.70    1.21
   1  -7  15   25.94    2.35
   1  -7  15   27.09    1.58
  -1   7 -15   28.65    3.04
   1  -7  16    5.06    1.34
   1  -7  16    1.88    0.75
   1  -7  16    1.99    0.50
  -1   7 -16    4.00    1.65
   1  -7  17    1.97    1.25
   1  -7  17    0.66    0.60
   1  -7  17    1.64    0.65
  -1   7 -17    1.51    1.59
   1  -7  18    1.55    1.44
   1  -7  18    3.74    0.69
  -1   7 -18    7.54    1.88
   1  -7  19   30.07    2.60
   1  -7  19   25.55    1.36
  -1   7 -19   32.67    3.13
   1  -7  20   31.57    2.76
  -1   7 -20   31.55    3.30
   1  -7  21    9.08    1.75
  -1   7 -21    6.45    1.87
  -1   7 -21    7.68    1.79
   1  -7  22   72.22    4.76
  -1   7 -22   74.31    5.27
  -1   7 -22   75.16    4.89
   1  -6 -24   11.03    2.07
  -1   6  24   12.05    2.03
   1  -6 -23   71.06    4.62
  -1   6  23   66.17    4.52
   1  -6 -22   53.91    3.72
  -1   6  22   49.91    3.35
   1  -6 -21   13.75    2.03
  -1   6  21   10.66    2.06
   1  -6 -20  206.82   11.36
  -1   6  20  201.98   11.13
   1  -6 -19    1.03    1.17
  -1   6  19   -0.37    0.45
  -1   6  19    0.56    1.20
   1  -6 -18   79.55    3.74
  -1   6  18   84.34    4.70
  -1   6  18   70.39    2.73
   1  -6 -17   46.55    3.00
  -1   6  17   43.00    3.01
  -1   6  17   35.57    1.56
   1  -6 -16   90.25    4.56
  -1   6  16   80.70    3.69
  -1   6  16   73.07    2.84
   1  -6 -15   17.56    1.76
  -1   6  15   13.28    0.89
  -1   6  15   18.35    1.86
   1  -6 -14    1.51    1.11
  -1   6  14    0.29    1.18
  -1   6  14    1.86    0.54
   1  -6 -13   82.31    4.02
  -1   6  13   73.17    2.85
  -1   6  13   84.35    4.28
   1  -6 -12    4.62    0.86
  -1   6  12    4.52    1.31
  -1   6  12    5.82    0.67
   1  -6 -11   11.61    1.44
  -1   6  11   13.81    1.03
  -1   6  11   15.54    1.53
   1  -6 -10    4.56    1.03
  -1   6  10    3.69    1.06
  -1   6  10    4.52    0.73
   1  -6  -9   18.37    1.44
  -1   6   9   14.80    0.93
  -1   6   9   15.80    1.48
   1  -6  -8  145.71    5.15
   1  -6  -8  165.42    6.80
  -1   6   8  167.31    6.96
  -1   6   8  161.24    6.15
   1  -6  -7   67.29    2.16
   1  -6  -7   74.36    3.29
  -1   6   7   74.54    3.18
  -1   6   7   70.89    2.73
   1  -6  -6  526.30   26.78
   1  -6  -6  497.49   25.81
  -1   6   6  453.66   21.24
  -1   6   6  572.64   30.30
  -1   6   6  522.22   27.19
   1  -6  -5   79.70    2.71
   1  -6  -5   74.47    2.77
   1  -6  -5   85.86    3.21
   1  -6  -5   84.25    2.66
  -1   6   5   80.96    3.20
  -1   6   5   77.96    2.33
  -1   6   5   88.91    3.05
   1  -6  -4  922.91   63.33
   1  -6  -4  987.50   66.91
   1  -6  -4 1003.62   68.33
   1  -6  -4 1014.54   70.25
   1  -6  -4  962.93   63.20
  -1   6   4  955.94   65.12
  -1   6   4 1038.48   71.36
  -1   6   4  985.02   67.80
  -1   6   4  929.45   62.13
   1  -6  -3   28.53    1.31
   1  -6  -3   27.44    1.14
   1  -6  -3   28.64    1.09
   1  -6  -3   31.63    1.47
   1  -6  -3   28.71    0.88
  -1   6   3   32.81    1.54
  -1   6   3   27.57    1.04
  -1   6   3   28.23    1.17
  -1   6   3   32.22    1.64
   1  -6  -2  183.31    6.69
   1  -6  -2  192.35    6.77
   1  -6  -2  174.06    6.31
   1  -6  -2  177.72    6.74
   1  -6  -2  188.25    7.27
  -1   6   2  179.02    6.69
  -1   6   2  174.65    6.40
  -1   6   2  190.91    7.68
  -1   6   2  173.21    6.53
  -1   6   2  189.06    7.20
   1  -6  -1  486.99   24.29
   1  -6  -1  449.95   22.34
   1  -6  -1  464.71   22.58
   1  -6  -1  457.26   22.73
   1  -6  -1  497.29   24.43
  -1   6   1  446.94   22.65
  -1   6   1  479.93   23.25
  -1   6   1  489.16   25.14
  -1   6   1  471.57   23.06
  -1   6   1  415.50   21.14
   1  -6   0  134.60    4.47
   1  -6   0  136.90    5.52
   1  -6   0  144.55    5.05
   1  -6   0  141.48    5.16
   1  -6   0  142.11    4.83
  -1   6   0  128.28    4.67
  -1   6   0  131.56    4.56
  -1   6   0  130.43    5.13
  -1   6   0  134.40    4.64
  -1   6   0  139.95    5.66
   1  -6   1  204.12    7.94
   1  -6   1  216.37    8.67
   1  -6   1  207.15    8.03
   1  -6   1  188.92    6.65
   1  -6   1  215.98    8.74
  -1   6  -1  194.33    8.69
  -1   6  -1  198.24    7.49
  -1   6  -1  210.73    8.13
  -1   6  -1  203.08    7.91
  -1   6  -1  212.63    7.59
   1  -6   2    4.64    0.65
   1  -6   2    4.93    0.80
   1  -6   2    5.04    0.95
   1  -6   2    4.30    0.86
   1  -6   2    4.44    0.33
  -1   6  -2    5.62    0.64
  -1   6  -2    5.27    0.59
  -1   6  -2    5.17    0.94
  -1   6  -2    6.19    1.16
   1  -6   3  416.53   21.14
   1  -6   3  429.43   20.63
   1  -6   3  403.87   17.96
   1  -6   3  441.27   21.64
   1  -6   3  406.45   19.53
  -1   6  -3  438.87   21.67
  -1   6  -3  411.25   19.90
  -1   6  -3  414.70   19.25
  -1   6  -3  397.16   20.22
   1  -6   4   39.58    1.89
   1  -6   4   38.11    1.97
   1  -6   4   40.54    1.56
   1  -6   4   37.07    0.95
   1  -6   4   36.30    1.47
  -1   6  -4   37.87    1.94
  -1   6  -4   38.59    1.93
  -1   6  -4   35.62    1.15
   1  -6   5   61.53    2.67
   1  -6   5   55.46    2.02
   1  -6   5   58.19    2.69
  -1   6  -5   63.38    3.44
  -1   6  -5   55.99    2.05
   1  -6   6   58.44    2.61
  -1   6  -6   58.43    2.43
  -1   6  -6   54.22    3.36
   1  -6   7    1.22    0.26
   1  -6   7    2.21    0.82
  -1   6  -7    1.75    1.21
  -1   6  -7    1.02    0.73
   1  -6   8   63.36    1.93
   1  -6   8   63.59    2.94
  -1   6  -8   61.59    3.71
  -1   6  -8   67.83    2.69
   1  -6   9    4.34    0.48
   1  -6   9    4.22    1.02
  -1   6  -9    5.76    1.48
  -1   6  -9    6.52    0.82
   1  -6  10   86.50    4.08
   1  -6  10  101.66    3.25
  -1   6 -10  101.65    3.61
  -1   6 -10   96.87    4.43
   1  -6  11  127.02    4.40
   1  -6  11  128.21    5.77
  -1   6 -11  133.07    5.11
  -1   6 -11  137.58    7.01
   1  -6  12  175.19    6.34
   1  -6  12  174.54    7.29
  -1   6 -12  185.11    9.58
  -1   6 -12  182.08    7.30
   1  -6  13  207.41    9.81
   1  -6  13  206.57    7.84
  -1   6 -13  203.36   10.92
  -1   6 -13  196.80    8.16
   1  -6  14   49.40    2.12
   1  -6  14   50.10    3.09
   1  -6  14   53.93    2.10
  -1   6 -14   54.73    3.90
   1  -6  15  330.07   15.63
   1  -6  15  366.43   17.24
   1  -6  15  330.32   16.60
  -1   6 -15  361.70   20.78
   1  -6  16    2.89    0.62
   1  -6  16    3.70    1.31
   1  -6  16    3.56    0.55
  -1   6 -16    2.32    1.67
   1  -6  17  159.88    8.07
   1  -6  17  145.24    5.84
   1  -6  17  160.45    6.21
  -1   6 -17  158.80    9.13
   1  -6  18   63.90    2.56
   1  -6  18   73.35    2.79
   1  -6  18   70.69    4.16
  -1   6 -18   72.28    4.97
   1  -6  19   79.58    4.36
   1  -6  19   66.77    2.71
  -1   6 -19   75.92    5.18
   1  -6  20   37.01    2.34
  -1   6 -20   42.40    3.11
  -1   6 -20   41.05    3.58
   1  -6  21    0.42    1.44
  -1   6 -21    4.95    1.75
  -1   6 -21    1.42    1.34
   1  -6  22   44.00    3.38
  -1   6 -22   39.80    3.16
  -1   6 -22   45.58    3.46
   1  -6  23   -0.10    1.34
  -1   6 -23   -0.44    1.38
  -1   6 -23   -0.99    1.47
   1  -5 -24   15.06    2.17
  -1   5  24   12.36    2.13
   1  -5 -23    6.08    1.61
  -1   5  23    2.28    1.38
   1  -5 -22    2.89    1.46
  -1   5  22    1.45    1.27
   1  -5 -21    5.34    1.16
  -1   5  21    2.90    1.59
   1  -5 -20    0.77    1.33
  -1   5  20    2.05    1.37
   1  -5 -19    1.57    1.19
  -1   5  19    0.41    0.45
  -1   5  19    0.52    1.24
   1  -5 -18   42.41    2.32
  -1   5  18   36.77    1.76
  -1   5  18   43.65    3.01
   1  -5 -17    0.69    0.27
   1  -5 -17    2.28    1.16
  -1   5  17    0.70    1.19
  -1   5  17    1.07    0.45
   1  -5 -16   16.17    1.81
  -1   5  16   18.04    1.87
   1  -5 -15  234.99   11.22
   1  -5 -15  200.41    7.37
  -1   5  15  213.25    8.69
  -1   5  15  234.15   11.30
   1  -5 -14   83.39    2.41
   1  -5 -14   92.82    4.54
  -1   5  14   86.56    3.16
  -1   5  14   91.03    4.60
   1  -5 -13  413.55   19.22
   1  -5 -13  494.00   26.96
  -1   5  13  481.46   25.35
  -1   5  13  470.48   23.72
   1  -5 -12   22.63    1.71
  -1   5  12   19.86    1.82
  -1   5  12   18.74    0.98
   1  -5 -11  405.36   20.14
   1  -5 -11  481.56   25.51
  -1   5  11  492.64   26.12
  -1   5  11  453.51   22.37
   1  -5 -10    6.08    1.09
   1  -5 -10    6.17    0.40
  -1   5  10    6.78    1.13
  -1   5  10    6.95    0.72
   1  -5  -9  191.80    8.05
   1  -5  -9  174.00    6.19
  -1   5   9  195.08    8.28
  -1   5   9  178.62    6.75
   1  -5  -8  532.77   28.83
   1  -5  -8  494.86   25.12
  -1   5   8  538.73   29.31
  -1   5   8  501.83   26.06
   1  -5  -7   10.77    0.58
   1  -5  -7   11.91    1.13
  -1   5   7   11.65    1.19
  -1   5   7   10.86    0.90
   1  -5  -6  187.40    6.59
   1  -5  -6  173.87    7.27
   1  -5  -6  183.97    6.82
  -1   5   6  169.63    5.14
  -1   5   6  201.98    8.15
  -1   5   6  196.67    7.39
  -1   5   6  178.03    6.68
   1  -5  -5  329.30   14.43
   1  -5  -5  342.34   14.56
   1  -5  -5  332.75   15.50
  -1   5   5  348.95   15.44
  -1   5   5  344.73   15.09
  -1   5   5  317.32   12.76
  -1   5   5  326.96   14.50
   1  -5  -4    8.08    0.59
   1  -5  -4    7.96    0.71
   1  -5  -4    7.28    0.62
   1  -5  -4    8.03    0.83
  -1   5   4    7.08    0.68
  -1   5   4    7.33    0.47
  -1   5   4    8.00    0.48
  -1   5   4    6.94    0.83
   1  -5  -3   69.20    1.97
   1  -5  -3   75.46    2.36
   1  -5  -3   69.80    2.30
   1  -5  -3   73.05    2.50
   1  -5  -3   73.95    2.64
  -1   5   3   72.74    2.78
  -1   5   3   75.12    2.46
  -1   5   3   68.24    2.33
  -1   5   3   74.61    2.81
   1  -5  -2  403.62   18.75
   1  -5  -2  399.27   17.72
   1  -5  -2  411.34   19.51
   1  -5  -2  380.23   17.27
   1  -5  -2  378.02   16.86
  -1   5   2  383.82   17.46
  -1   5   2  393.18   17.97
  -1   5   2  406.41   18.85
  -1   5   2  411.89   19.42
  -1   5   2  369.21   17.22
   1  -5  -1    4.46    0.50
   1  -5  -1    4.58    0.61
   1  -5  -1    4.68    0.43
   1  -5  -1    3.99    0.41
   1  -5  -1    4.45    0.75
  -1   5   1    4.45    0.89
  -1   5   1    3.95    0.67
  -1   5   1    3.07    0.61
  -1   5   1    4.52    0.66
  -1   5   1    3.71    0.52
   1  -5   0   84.79    3.10
   1  -5   0   81.27    2.92
   1  -5   0   82.12    2.80
   1  -5   0   77.41    2.72
   1  -5   0   76.27    2.35
  -1   5   0   77.04    2.39
  -1   5   0   74.90    3.13
  -1   5   0   76.83    3.27
  -1   5   0   84.72    2.56
  -1   5   0   81.66    2.66
   1  -5   1  502.38   25.68
   1  -5   1  515.05   26.53
   1  -5   1  467.51   22.64
   1  -5   1  528.75   27.63
   1  -5   1  517.02   27.00
  -1   5  -1  526.23   25.50
  -1   5  -1  468.85   25.72
  -1   5  -1  494.32   24.95
  -1   5  -1  524.08   26.66
  -1   5  -1  511.72   26.65
   1  -5   2   35.14    0.93
   1  -5   2   36.70    1.42
   1  -5   2   36.97    1.75
   1  -5   2   40.67    1.84
   1  -5   2   38.17    1.46
  -1   5  -2   37.53    1.44
  -1   5  -2   35.73    1.76
  -1   5  -2   34.57    2.18
  -1   5  -2   34.36    1.09
   1  -5   3  110.55    3.77
   1  -5   3  103.53    4.13
   1  -5   3  104.34    2.88
   1  -5   3  105.61    4.25
   1  -5   3  117.19    4.38
  -1   5  -3  105.08    4.90
  -1   5  -3  109.69    3.44
  -1   5  -3  109.41    3.72
  -1   5  -3  109.09    3.62
   1  -5   4  130.40    5.19
   1  -5   4  124.71    4.36
   1  -5   4  126.76    4.88
   1  -5   4  124.78    4.31
  -1   5  -4  126.15    4.78
  -1   5  -4  125.52    4.08
  -1   5  -4  118.95    5.66
  -1   5  -4  122.73    4.19
   1  -5   5  629.35   34.92
   1  -5   5  582.42   31.75
   1  -5   5  584.81   32.93
  -1   5  -5  574.02   31.34
  -1   5  -5  609.50   33.50
  -1   5  -5  554.84   32.35
  -1   5  -5  606.10   32.71
   1  -5   6  535.74   27.67
   1  -5   6  526.63   28.28
   1  -5   6  529.96   25.80
  -1   5  -6  548.08   28.58
  -1   5  -6  469.32   26.61
   1  -5   7   12.57    0.72
   1  -5   7   14.08    0.60
   1  -5   7   12.83    1.21
  -1   5  -7   13.19    1.01
  -1   5  -7   13.18    1.22
   1  -5   8  658.53   38.41
   1  -5   8  701.96   39.20
   1  -5   8  674.47   40.58
  -1   5  -8  672.79   43.47
  -1   5  -8  705.23   41.05
   1  -5   9    2.78    0.92
   1  -5   9    2.99    0.44
   1  -5   9    2.55    0.45
  -1   5  -9    3.30    1.29
  -1   5  -9    2.93    0.67
   1  -5  10  195.93    8.64
   1  -5  10  199.16    7.33
  -1   5 -10  199.35   10.04
  -1   5 -10  207.30    8.10
   1  -5  11   77.74    3.62
   1  -5  11   76.26    2.56
  -1   5 -11   79.74    2.98
  -1   5 -11   82.99    4.40
   1  -5  12  121.84    4.09
   1  -5  12  122.29    5.51
  -1   5 -12  127.45    6.54
  -1   5 -12  122.51    4.52
   1  -5  13    6.13    0.64
   1  -5  13    6.14    0.56
   1  -5  13    4.96    0.93
  -1   5 -13    7.04    1.21
   1  -5  14    1.45    1.11
   1  -5  14    1.27    0.61
   1  -5  14    1.35    0.51
  -1   5 -14    1.86    1.39
   1  -5  15    5.84    1.35
   1  -5  15    7.07    0.60
   1  -5  15    4.42    0.63
  -1   5 -15    5.10    1.72
   1  -5  16   17.06    1.78
   1  -5  16   13.42    0.87
   1  -5  16   11.90    0.84
  -1   5 -16   20.45    2.19
   1  -5  17   39.31    1.58
   1  -5  17   40.34    2.92
   1  -5  17   43.08    1.73
  -1   5 -17   45.83    3.48
   1  -5  18   31.37    1.41
   1  -5  18   35.54    2.71
   1  -5  18   34.34    1.56
  -1   5 -18   36.42    3.15
   1  -5  19    9.83    1.35
   1  -5  19   12.56    0.95
   1  -5  19    9.56    0.76
  -1   5 -19   11.20    1.94
  -1   5 -19   11.12    2.12
   1  -5  20  119.82    6.76
  -1   5 -20  125.68    6.84
  -1   5 -20  123.47    7.34
   1  -5  21    9.92    2.00
  -1   5 -21   12.60    2.13
  -1   5 -21   11.78    2.02
   1  -5  22  109.75    6.53
  -1   5 -22  121.52    6.58
  -1   5 -22  108.16    6.73
  -1   5 -23    4.63    1.66
  -1   5 -23    4.19    1.78
   1  -4 -24   21.58    2.54
  -1   4  24   21.07    2.51
   1  -4 -23   32.76    2.98
  -1   4  23   38.30    2.99
   1  -4 -22   93.23    5.62
  -1   4  22   97.03    5.18
   1  -4 -21   29.48    2.70
  -1   4  21   25.65    2.57
   1  -4 -20  166.50    8.92
  -1   4  20  164.81    8.67
   1  -4 -19    3.19    1.33
  -1   4  19    3.05    1.32
  -1   4  19    1.39    0.47
   1  -4 -18   78.67    4.29
   1  -4 -18   68.71    2.45
  -1   4  18   82.10    4.31
  -1   4  18   67.29    2.73
   1  -4 -17   40.92    2.85
   1  -4 -17   37.77    1.41
  -1   4  17   48.87    2.88
  -1   4  17   38.14    1.51
   1  -4 -16   -0.48    1.07
   1  -4 -16    0.84    0.39
  -1   4  16    0.06    0.43
  -1   4  16   -0.12    1.09
   1  -4 -15   80.10    2.63
   1  -4 -15   88.29    4.53
  -1   4  15   82.80    2.98
  -1   4  15   90.13    4.53
   1  -4 -14   59.59    1.89
   1  -4 -14   66.54    3.49
  -1   4  14   59.74    2.25
  -1   4  14   59.96    3.33
   1  -4 -13   20.43    0.77
   1  -4 -13   23.19    1.84
  -1   4  13   26.05    1.92
  -1   4  13   23.64    1.14
   1  -4 -12    2.26    0.32
   1  -4 -12    2.79    1.02
   1  -4 -12    3.11    0.33
  -1   4  12    2.06    1.04
  -1   4  12    2.04    0.50
  -1   4  12    3.57    0.29
   1  -4 -11    1.50    0.31
   1  -4 -11    1.39    0.30
   1  -4 -11    2.02    0.89
  -1   4  11    2.11    0.47
  -1   4  11    2.46    0.68
  -1   4  11    0.78    0.28
   1  -4 -10  100.64    4.08
   1  -4 -10   92.47    2.80
   1  -4 -10   97.93    2.70
  -1   4  10   99.09    3.30
  -1   4  10  100.45    4.18
  -1   4  10   83.98    2.41
   1  -4  -9  389.80   16.46
   1  -4  -9  394.45   17.74
   1  -4  -9  421.43   20.72
  -1   4   9  420.09   20.71
  -1   4   9  359.31   15.74
  -1   4   9  406.67   18.66
   1  -4  -8  142.60    4.56
   1  -4  -8  140.38    5.18
  -1   4   8  130.24    3.90
  -1   4   8  146.93    5.03
  -1   4   8  157.19    6.22
   1  -4  -7  126.82    4.34
   1  -4  -7  128.13    3.94
   1  -4  -7  114.92    4.71
  -1   4   7  131.78    4.43
  -1   4   7  133.80    5.18
  -1   4   7  125.55    4.01
  -1   4   7  111.95    3.14
   1  -4  -6 1323.78  104.04
   1  -4  -6 1392.33  107.19
   1  -4  -6 1342.35  104.87
  -1   4   6 1383.40  108.98
  -1   4   6 1414.44  109.53
  -1   4   6 1237.64   98.83
  -1   4   6 1227.78   91.37
   1  -4  -5  113.55    3.54
   1  -4  -5  117.11    4.42
   1  -4  -5  111.91    3.76
  -1   4   5  111.98    3.76
  -1   4   5  104.39    2.86
  -1   4   5  114.09    3.85
  -1   4   5  123.07    4.55
   1  -4  -4  479.55   22.42
   1  -4  -4  438.78   21.05
   1  -4  -4  462.16   22.98
  -1   4   4  434.97   19.66
  -1   4   4  441.79   21.37
  -1   4   4  446.90   21.38
  -1   4   4  464.45   21.86
   1  -4  -3  645.16   36.54
   1  -4  -3  673.00   37.06
   1  -4  -3  715.20   40.45
   1  -4  -3  678.89   38.35
  -1   4   3  652.64   37.22
  -1   4   3  664.72   36.64
  -1   4   3  684.28   38.91
  -1   4   3  688.48   39.43
   1  -4  -2 1608.46  139.66
   1  -4  -2 1722.06  149.74
   1  -4  -2 1743.57  149.37
   1  -4  -2 1704.60  147.88
   1  -4  -2 1669.80  144.55
  -1   4   2 1461.81  127.39
  -1   4   2 1735.88  150.38
  -1   4   2 1658.67  145.16
  -1   4   2 1719.80  149.23
   1  -4  -1  296.26   11.94
   1  -4  -1  270.61   10.94
   1  -4  -1  297.89   13.13
   1  -4  -1  285.75   11.79
   1  -4  -1  294.39   12.11
  -1   4   1  282.80   11.96
  -1   4   1  287.00   11.77
  -1   4   1  286.72   11.72
  -1   4   1  273.46   11.58
  -1   4   1  282.35   11.67
   1  -4   0   10.02    0.98
   1  -4   0   13.91    1.23
   1  -4   0   11.83    1.07
   1  -4   0   10.31    0.89
   1  -4   0    9.95    0.56
  -1   4   0   11.74    1.00
  -1   4   0   11.09    1.10
  -1   4   0   10.23    0.85
  -1   4   0   10.75    0.76
  -1   4   0   12.41    1.14
   1  -4   1   34.65    1.46
   1  -4   1   37.09    1.79
   1  -4   1   32.07    1.69
   1  -4   1   34.33    1.67
   1  -4   1   32.18    0.93
  -1   4  -1   34.28    2.13
  -1   4  -1   37.11    1.09
  -1   4  -1   36.90    1.82
  -1   4  -1   36.59    1.16
  -1   4  -1   36.57    1.56
   1  -4   2    6.09    0.61
   1  -4   2    4.84    0.29
   1  -4   2    5.27    0.92
   1  -4   2    4.99    0.64
   1  -4   2    5.62    0.85
  -1   4  -2    5.66    0.58
  -1   4  -2    5.41    0.61
  -1   4  -2    6.01    0.64
  -1   4  -2    5.95    1.23
   1  -4   3    5.94    0.63
   1  -4   3    5.54    0.31
   1  -4   3    5.35    0.84
   1  -4   3    5.98    0.67
   1  -4   3    6.52    0.82
  -1   4  -3    6.01    1.24
  -1   4  -3    5.56    0.61
  -1   4  -3    5.17    0.57
  -1   4  -3    5.18    0.81
   1  -4   4   37.52    1.45
   1  -4   4   42.10    1.83
   1  -4   4   31.93    1.84
   1  -4   4   41.46    1.44
  -1   4  -4   39.04    1.92
  -1   4  -4   40.10    1.72
  -1   4  -4   42.65    1.55
  -1   4  -4   39.39    1.40
   1  -4   5    5.09    0.34
   1  -4   5    4.84    0.85
   1  -4   5    5.89    0.54
   1  -4   5    4.26    0.60
  -1   4  -5    4.56    0.57
  -1   4  -5    5.44    0.62
  -1   4  -5    4.36    1.27
  -1   4  -5    4.84    0.40
   1  -4   6   96.02    3.10
   1  -4   6  100.51    3.88
   1  -4   6   98.56    2.83
   1  -4   6   94.18    3.45
  -1   4  -6  103.58    4.85
  -1   4  -6  105.05    3.63
  -1   4  -6   99.40    3.10
  -1   4  -6   97.22    3.22
   1  -4   7   27.96    1.01
   1  -4   7   25.97    1.57
   1  -4   7   27.50    0.92
  -1   4  -7   25.42    2.16
  -1   4  -7   28.26    1.16
   1  -4   8  241.77    9.43
   1  -4   8  256.76   11.17
   1  -4   8  255.07    9.39
  -1   4  -8  254.25   10.15
  -1   4  -8  245.12   12.08
   1  -4   9   22.69    0.78
   1  -4   9   23.18    1.57
   1  -4   9   22.64    0.80
  -1   4  -9   24.33    2.10
  -1   4  -9   23.37    1.02
   1  -4  10  440.90   22.96
   1  -4  10  441.41   20.76
   1  -4  10  428.42   20.75
  -1   4 -10  450.33   23.99
  -1   4 -10  458.18   22.14
   1  -4  11   73.23    2.39
   1  -4  11   80.42    2.50
   1  -4  11   84.74    3.08
  -1   4 -11   84.27    4.39
   1  -4  12   54.71    2.01
   1  -4  12   56.36    1.85
   1  -4  12   52.93    2.83
  -1   4 -12   59.74    3.47
   1  -4  13  312.76   14.20
   1  -4  13  348.82   15.62
   1  -4  13  351.79   17.65
  -1   4 -13  376.39   19.92
   1  -4  14   26.14    1.09
   1  -4  14   27.26    1.57
   1  -4  14   25.91    1.14
  -1   4 -14   28.10    2.44
   1  -4  15  337.29   15.47
   1  -4  15  329.32   17.32
   1  -4  15  324.77   14.76
  -1   4 -15  347.42   19.15
   1  -4  16   17.70    0.93
   1  -4  16   19.23    1.97
   1  -4  16   18.14    1.05
  -1   4 -16   20.10    1.97
   1  -4  17  119.90    4.69
   1  -4  17  116.59    5.93
   1  -4  17  106.62    3.93
  -1   4 -17  122.38    6.15
  -1   4 -17  123.15    6.52
   1  -4  18   12.95    0.78
   1  -4  18   15.94    1.87
   1  -4  18   13.36    0.99
  -1   4 -18   16.12    2.08
  -1   4 -18   16.80    1.97
   1  -4  19   14.68    1.05
   1  -4  19   10.72    0.95
   1  -4  19   14.41    1.92
  -1   4 -19   14.44    2.10
  -1   4 -19   13.69    1.94
   1  -4  20   40.18    2.52
   1  -4  20   44.75    2.16
  -1   4 -20   50.12    3.40
  -1   4 -20   52.11    3.60
   1  -4  21    2.12    1.34
  -1   4 -21    0.18    1.43
  -1   4 -21    0.23    1.35
  -1   4 -22    6.36    1.86
  -1   4 -22    9.10    1.82
  -1   4 -23   -1.09    1.40
  -1   4 -23   -0.90    1.34
  -1   4 -24    2.37    1.38
  -1   4 -24    5.46    1.66
   1  -3 -24   -1.84    1.45
  -1   3  24   -1.04    1.13
   1  -3 -23    2.62    1.55
  -1   3  23    3.81    1.49
   1  -3 -22   -0.32    1.32
  -1   3  22    1.74    1.26
   1  -3 -21    2.30    1.36
  -1   3  21    0.94    1.27
   1  -3 -20   61.24    3.77
  -1   3  20   51.81    2.18
  -1   3  20   59.16    3.71
   1  -3 -19    1.49    0.45
   1  -3 -19    3.11    1.33
  -1   3  19    1.45    0.47
  -1   3  19    4.21    1.24
   1  -3 -18   76.04    2.77
   1  -3 -18  102.14    4.96
  -1   3  18   80.16    2.85
  -1   3  18   98.11    4.79
   1  -3 -17  115.82    4.10
   1  -3 -17  127.92    5.41
  -1   3  17  114.61    4.17
  -1   3  17  124.03    6.04
   1  -3 -16   61.07    2.23
   1  -3 -16   62.31    3.54
  -1   3  16   56.46    2.06
  -1   3  16   61.82    3.47
   1  -3 -15  236.60    9.55
   1  -3 -15  257.14   12.24
  -1   3  15  201.42    8.68
  -1   3  15  257.81   12.10
  -1   3  15  244.68    9.82
   1  -3 -14   11.94    0.74
   1  -3 -14   15.08    1.53
  -1   3  14   11.10    0.74
  -1   3  14   12.10    1.48
  -1   3  14   10.02    0.64
   1  -3 -13  564.37   31.98
   1  -3 -13  471.47   25.00
   1  -3 -13  549.92   28.16
  -1   3  13  579.05   32.27
  -1   3  13  542.16   28.27
  -1   3  13  475.94   25.07
   1  -3 -12    7.95    1.19
   1  -3 -12    7.16    0.53
   1  -3 -12    6.22    0.38
  -1   3  12    8.58    0.84
  -1   3  12    5.51    0.50
  -1   3  12    5.88    0.55
   1  -3 -11  228.59    8.39
   1  -3 -11  237.56   10.31
   1  -3 -11  212.25    7.84
  -1   3  11  209.42    8.09
  -1   3  11  228.16    8.68
  -1   3  11  230.82    9.34
   1  -3 -10  120.99    4.36
   1  -3 -10  108.57    3.41
   1  -3 -10  119.79    3.73
  -1   3  10  124.75    5.04
  -1   3  10  116.09    3.90
  -1   3  10  117.28    3.81
   1  -3  -9  205.58    7.03
   1  -3  -9  200.89    8.43
   1  -3  -9  186.59    6.57
  -1   3   9  198.38    7.24
  -1   3   9  205.80    8.63
  -1   3   9  183.08    6.46
   1  -3  -8  219.27    9.15
   1  -3  -8  260.78    9.40
   1  -3  -8  251.45    9.41
  -1   3   8  253.67    9.82
  -1   3   8  261.70   11.20
  -1   3   8  250.04    9.37
   1  -3  -7  151.25    4.84
   1  -3  -7  141.80    5.68
   1  -3  -7  144.28    5.11
   1  -3  -7  152.58    4.67
  -1   3   7  150.50    5.09
  -1   3   7  152.17    5.94
  -1   3   7  150.10    4.72
  -1   3   7  144.17    5.06
   1  -3  -6   21.30    0.97
   1  -3  -6   22.38    0.74
   1  -3  -6   23.31    1.04
  -1   3   6   22.32    1.01
  -1   3   6   21.92    0.64
  -1   3   6   22.49    0.98
  -1   3   6   24.04    1.37
   1  -3  -5  182.39    6.19
   1  -3  -5  193.74    7.39
   1  -3  -5  180.69    6.49
  -1   3   5  173.33    5.41
  -1   3   5  185.29    6.61
  -1   3   5  185.80    6.70
  -1   3   5  186.16    7.17
   1  -3  -4    1.29    0.47
   1  -3  -4    1.55    0.45
   1  -3  -4    1.71    0.38
  -1   3   4    0.89    0.47
  -1   3   4    2.24    0.49
  -1   3   4    2.04    0.51
  -1   3   4    0.88    0.22
   1  -3  -3  557.60   28.55
   1  -3  -3  555.21   28.09
   1  -3  -3  563.92   28.76
  -1   3   3  564.49   28.85
  -1   3   3  546.96   26.66
  -1   3   3  561.77   28.44
  -1   3   3  481.57   25.23
   1  -3  -2  113.09    3.81
   1  -3  -2  118.78    3.90
   1  -3  -2  120.54    4.46
   1  -3  -2  122.96    4.37
  -1   3   2  115.38    4.13
  -1   3   2  110.60    3.85
  -1   3   2  118.76    4.17
  -1   3   2  121.00    3.82
   1  -3  -1  103.95    3.55
   1  -3  -1  109.32    4.10
   1  -3  -1  107.16    3.44
   1  -3  -1  115.67    4.13
   1  -3  -1  110.44    3.43
  -1   3   1  111.80    4.10
  -1   3   1  109.53    3.59
  -1   3   1  107.22    3.60
  -1   3   1  111.91    3.74
  -1   3   1  115.80    3.97
   1  -3   0   10.18    0.77
   1  -3   0    9.50    0.91
   1  -3   0   10.32    0.80
   1  -3   0    9.69    0.51
   1  -3   0   11.65    0.99
  -1   3   0   10.46    0.57
  -1   3   0    9.47    0.81
  -1   3   0   10.87    0.90
  -1   3   0   10.43    1.08
  -1   3   0   10.82    0.98
   1  -3   1  477.04   22.75
   1  -3   1  440.51   19.89
   1  -3   1  438.56   20.93
   1  -3   1  443.89   21.59
   1  -3   1  420.96   21.17
  -1   3  -1  449.51   21.35
  -1   3  -1  433.97   22.26
  -1   3  -1  462.57   22.10
  -1   3  -1  445.57   20.03
  -1   3  -1  419.59   19.87
   1  -3   2  181.40    5.66
   1  -3   2  173.15    6.60
   1  -3   2  180.30    6.96
   1  -3   2  184.67    7.03
   1  -3   2  180.05    6.65
  -1   3  -2  185.88    6.57
  -1   3  -2  184.61    8.23
  -1   3  -2  183.98    6.64
  -1   3  -2  185.73    6.83
   1  -3   3  966.25   62.67
   1  -3   3  766.68   51.34
   1  -3   3  882.44   57.52
   1  -3   3  946.26   60.73
  -1   3  -3  912.12   58.96
  -1   3  -3  921.03   63.02
  -1   3  -3  945.52   60.84
  -1   3  -3  969.71   61.46
   1  -3   4  154.47    5.26
   1  -3   4  154.96    5.26
   1  -3   4  153.46    4.52
   1  -3   4  143.93    5.90
  -1   3  -4  154.85    5.02
  -1   3  -4  146.60    6.78
  -1   3  -4  153.30    5.02
  -1   3  -4  163.09    5.73
   1  -3   5  468.32   22.03
   1  -3   5  458.14   21.95
   1  -3   5  467.17   20.91
   1  -3   5  427.34   22.41
  -1   3  -5  439.42   21.20
  -1   3  -5  476.83   22.69
  -1   3  -5  434.04   22.54
  -1   3  -5  466.76   22.57
   1  -3   6  712.85   41.71
   1  -3   6  662.89   40.47
   1  -3   6  713.48   39.10
   1  -3   6  712.06   40.07
  -1   3  -6  722.36   40.72
  -1   3  -6  672.16   42.26
  -1   3  -6  644.94   37.29
   1  -3   7   11.44    0.56
   1  -3   7    9.57    0.57
   1  -3   7   11.29    1.04
   1  -3   7   10.92    1.03
  -1   3  -7   11.36    0.65
  -1   3  -7   11.23    0.46
  -1   3  -7   11.88    0.69
  -1   3  -7   11.70    1.54
   1  -3   8   78.34    3.20
   1  -3   8   79.43    2.34
   1  -3   8   85.35    2.61
   1  -3   8   79.02    3.28
  -1   3  -8   87.17    4.32
  -1   3  -8   84.04    2.25
  -1   3  -8   86.53    2.70
   1  -3   9  214.57    7.88
   1  -3   9  223.49    8.36
   1  -3   9  225.84    9.49
  -1   3  -9  237.09    8.76
  -1   3  -9  209.37    7.41
  -1   3  -9  225.10   10.63
   1  -3  10   75.76    2.35
   1  -3  10   79.31    3.31
   1  -3  10   77.35    2.37
   1  -3  10   73.63    2.21
  -1   3 -10   82.16    4.05
  -1   3 -10   74.96    2.10
   1  -3  11    1.34    0.28
   1  -3  11    2.41    0.85
   1  -3  11    1.55    0.38
   1  -3  11    1.56    0.40
  -1   3 -11    1.24    0.26
  -1   3 -11    1.20    1.08
   1  -3  12   11.03    0.67
   1  -3  12   10.98    0.62
   1  -3  12   10.14    0.94
  -1   3 -12    9.77    0.44
  -1   3 -12   15.21    1.53
   1  -3  13    3.07    1.00
   1  -3  13    1.43    0.29
   1  -3  13    1.94    0.42
   1  -3  13    1.57    0.49
  -1   3 -13    1.56    0.29
  -1   3 -13    3.49    1.20
   1  -3  14   13.64    0.88
   1  -3  14   17.22    1.18
   1  -3  14   13.31    0.73
  -1   3 -14   20.39    1.86
   1  -3  15  144.99    5.41
   1  -3  15  125.91    4.56
   1  -3  15  135.42    6.55
  -1   3 -15  149.69    7.01
  -1   3 -15  144.86    7.27
   1  -3  16   24.91    1.05
   1  -3  16   26.34    1.37
   1  -3  16   26.90    2.22
  -1   3 -16   29.53    2.17
  -1   3 -16   32.27    2.32
   1  -3  17   71.05    3.32
   1  -3  17   75.53    3.02
   1  -3  17   72.32    2.76
  -1   3 -17   76.64    4.29
  -1   3 -17   84.19    4.66
   1  -3  18   45.44    2.04
   1  -3  18   47.65    3.12
   1  -3  18   40.05    1.51
  -1   3 -18   47.93    3.23
  -1   3 -18   51.81    3.26
   1  -3  19   99.63    5.51
   1  -3  19   89.79    3.25
   1  -3  19  112.91    4.44
  -1   3 -19  113.72    5.80
  -1   3 -19  108.45    5.86
   1  -3  20  101.91    5.25
   1  -3  20  133.51    5.78
  -1   3 -20  127.32    5.91
  -1   3 -20  151.11    7.40
   1  -3  21    5.97    1.02
  -1   3 -21    7.71    1.76
  -1   3 -21    6.20    1.50
  -1   3 -22  187.53   10.10
  -1   3 -22  212.77   11.49
  -1   3 -23   15.04    2.32
  -1   3 -23   21.37    2.14
  -1   3 -24   44.05    3.45
  -1   3 -24   35.21    3.00
   1  -2 -24   63.26    4.55
  -1   2  24   69.93    4.38
   1  -2 -23   25.71    2.72
  -1   2  23   28.44    2.14
   1  -2 -22   66.97    4.33
  -1   2  22   73.42    4.23
   1  -2 -21    2.66    1.42
  -1   2  21    1.95    1.35
   1  -2 -20  143.36    5.96
   1  -2 -20  171.89    8.80
  -1   2  20  169.84    8.47
   1  -2 -19    1.47    1.26
   1  -2 -19   -0.41    0.67
  -1   2  19    1.98    1.17
  -1   2  19    1.49    0.58
   1  -2 -18   12.68    1.82
   1  -2 -18   12.38    0.84
  -1   2  18   14.27    1.66
   1  -2 -17    9.22    1.53
   1  -2 -17    8.39    0.88
  -1   2  17    7.06    1.41
  -1   2  17    6.42    0.62
   1  -2 -16   22.00    1.96
   1  -2 -16   18.76    0.98
  -1   2  16   18.06    0.90
  -1   2  16   20.43    1.79
   1  -2 -15    0.66    0.61
   1  -2 -15    1.39    1.03
  -1   2  15    1.34    0.95
  -1   2  15    0.92    0.43
  -1   2  15    0.32    0.35
   1  -2 -14   16.03    0.63
   1  -2 -14   19.46    1.29
   1  -2 -14   18.08    0.86
  -1   2  14   16.80    0.80
  -1   2  14   21.98    1.64
  -1   2  14   19.83    0.97
   1  -2 -13   33.55    1.23
   1  -2 -13   38.18    2.23
   1  -2 -13   31.65    0.99
  -1   2  13   42.09    2.20
  -1   2  13   32.51    1.19
  -1   2  13   34.96    1.30
   1  -2 -12   37.74    1.11
   1  -2 -12   40.11    1.50
   1  -2 -12   44.59    2.30
  -1   2  12   39.04    1.39
  -1   2  12   43.81    2.23
  -1   2  12   42.16    1.58
   1  -2 -11  206.94    7.63
   1  -2 -11  239.85   10.37
   1  -2 -11  215.00    8.08
  -1   2  11  242.97   10.37
  -1   2  11  231.87    9.22
  -1   2  11  219.53    8.38
   1  -2 -10  213.63    9.00
   1  -2 -10  195.71    7.01
   1  -2 -10  198.72    7.00
  -1   2  10  195.90    7.19
  -1   2  10  203.72    7.84
  -1   2  10  203.10    7.53
   1  -2  -9   92.43    2.64
   1  -2  -9   81.84    3.51
   1  -2  -9   91.75    2.91
  -1   2   9   92.42    3.75
  -1   2   9   93.54    2.92
  -1   2   9   92.44    3.06
   1  -2  -8 1332.08  105.67
   1  -2  -8 1354.96  105.29
   1  -2  -8 1363.26  105.03
   1  -2  -8 1277.77  102.77
  -1   2   8 1407.67  110.44
  -1   2   8 1287.39  103.35
  -1   2   8 1403.30  109.03
  -1   2   8 1385.85  110.62
   1  -2  -7   38.55    1.18
   1  -2  -7   36.71    1.03
   1  -2  -7   36.45    1.12
   1  -2  -7   35.38    1.35
  -1   2   7   36.50    1.20
  -1   2   7   34.20    1.28
  -1   2   7   39.15    1.20
  -1   2   7   35.66    1.77
   1  -2  -6 1105.63   80.23
   1  -2  -6 1135.35   81.33
   1  -2  -6 1163.38   81.07
   1  -2  -6 1114.48   78.18
  -1   2   6 1122.78   78.92
  -1   2   6 1131.74   79.76
  -1   2   6 1115.25   80.78
  -1   2   6 1098.72   79.15
   1  -2  -5  775.28   43.18
   1  -2  -5  727.97   41.06
   1  -2  -5  642.71   36.98
   1  -2  -5  753.09   44.32
  -1   2   5  683.05   37.81
  -1   2   5  733.47   42.64
  -1   2   5  753.29   42.85
  -1   2   5  745.95   43.78
   1  -2  -4  403.59   17.01
   1  -2  -4  395.69   17.15
   1  -2  -4  397.55   17.67
   1  -2  -4  395.84   17.85
  -1   2   4  404.61   17.84
  -1   2   4  355.80   15.78
  -1   2   4  405.37   17.13
  -1   2   4  398.37   18.40
   1  -2  -3  222.02    7.93
   1  -2  -3  225.71    8.31
   1  -2  -3  227.80    8.71
  -1   2   3  205.23    7.76
  -1   2   3  233.12    8.46
  -1   2   3  224.77    8.60
  -1   2   3  209.57    6.97
   1  -2  -2  152.16    4.90
   1  -2  -2  149.85    4.97
   1  -2  -2  150.10    5.27
  -1   2   2  158.21    5.33
  -1   2   2  151.74    4.79
  -1   2   2  144.31    4.52
   1  -2  -1  655.50   35.32
   1  -2  -1  555.12   29.87
   1  -2  -1  633.11   33.41
   1  -2  -1  635.94   34.10
  -1   2   1  674.17   35.97
  -1   2   1  663.74   35.48
  -1   2   1  659.06   34.88
  -1   2   1  660.82   34.97
  -1   2   1  640.94   33.73
   1  -2   0   86.22    2.80
   1  -2   0   88.68    2.75
   1  -2   0   85.18    2.28
   1  -2   0   92.07    2.91
   1  -2   0   79.17    2.33
  -1   2   0   90.44    2.36
  -1   2   0   93.80    2.93
  -1   2   0   86.45    2.75
  -1   2   0   90.54    2.98
   1  -2   1  278.41   11.84
   1  -2   1  276.21    9.95
   1  -2   1  299.99   11.91
   1  -2   1  291.51   11.55
   1  -2   1  284.92   11.32
  -1   2  -1  298.24   11.75
  -1   2  -1  287.05   11.42
  -1   2  -1  274.33   11.07
  -1   2  -1  287.38   10.37
  -1   2  -1  292.10   11.63
   1  -2   2  174.32    6.15
   1  -2   2  179.02    6.41
   1  -2   2  155.35    6.57
   1  -2   2  181.74    6.07
  -1   2  -2  188.27    6.54
  -1   2  -2  175.19    6.23
  -1   2  -2  183.21    6.47
  -1   2  -2  172.40    7.27
   1  -2   3   89.42    2.11
   1  -2   3   81.59    3.48
   1  -2   3   91.27    2.86
   1  -2   3   91.70    2.84
  -1   2  -3   95.16    2.73
  -1   2  -3   78.92    2.72
  -1   2  -3   94.63    2.90
  -1   2  -3   84.62    3.37
   1  -2   4   35.96    1.94
   1  -2   4   39.21    1.35
   1  -2   4   37.96    1.14
   1  -2   4   38.07    0.94
  -1   2  -4   38.04    1.92
  -1   2  -4   40.02    1.18
  -1   2  -4   40.56    1.36
  -1   2  -4   37.92    0.90
   1  -2   5  385.44   19.20
   1  -2   5  410.10   18.61
   1  -2   5  416.08   18.32
   1  -2   5  411.75   17.69
  -1   2  -5  421.49   18.57
  -1   2  -5  408.07   18.66
  -1   2  -5  411.72   17.35
  -1   2  -5  393.66   20.58
   1  -2   6  488.47   26.58
   1  -2   6  530.57   27.43
   1  -2   6  507.38   24.54
   1  -2   6  527.39   25.28
  -1   2  -6  521.54   24.81
  -1   2  -6  526.95   25.65
  -1   2  -6  544.04   27.43
  -1   2  -6  504.75   28.44
   1  -2   7    0.52    0.64
   1  -2   7    0.72    0.24
   1  -2   7    0.66    0.63
   1  -2   7    0.82    0.37
  -1   2  -7    0.42    0.18
  -1   2  -7    0.28    0.41
  -1   2  -7    0.29    0.31
  -1   2  -7    0.11    0.96
   1  -2   8  487.38   23.50
   1  -2   8  468.54   25.28
   1  -2   8  488.96   24.52
   1  -2   8  499.19   24.17
  -1   2  -8  511.63   24.64
  -1   2  -8  510.27   28.29
  -1   2  -8  490.71   23.34
  -1   2  -8  501.49   25.24
   1  -2   9    2.00    0.26
   1  -2   9    2.06    0.70
   1  -2   9    2.40    0.77
   1  -2   9    1.98    0.38
   1  -2   9    2.25    0.33
  -1   2  -9    1.98    0.25
  -1   2  -9    3.08    1.01
   1  -2  10  362.15   15.76
   1  -2  10  359.95   15.32
   1  -2  10  377.07   17.70
   1  -2  10  340.11   14.57
  -1   2 -10  337.35   17.49
  -1   2 -10  351.02   14.97
   1  -2  11  311.98   12.96
   1  -2  11  310.02   13.13
   1  -2  11  294.14   12.08
   1  -2  11  311.92   13.66
  -1   2 -11  293.26   12.03
  -1   2 -11  336.90   16.48
   1  -2  12  166.98    6.97
   1  -2  12  158.30    5.35
   1  -2  12  149.26    5.05
   1  -2  12  164.48    6.03
  -1   2 -12  149.85    5.11
  -1   2 -12  181.06    7.90
   1  -2  13  290.50   12.01
   1  -2  13  259.60   10.96
   1  -2  13  303.92   14.29
   1  -2  13  277.09   12.01
  -1   2 -13  310.04   14.65
  -1   2 -13  313.91   15.33
   1  -2  14   27.64    1.44
   1  -2  14   25.49    1.96
   1  -2  14   24.97    1.10
  -1   2 -14   29.16    2.11
  -1   2 -14   28.48    1.91
   1  -2  15  197.79    7.63
   1  -2  15  212.95    8.85
   1  -2  15  218.77   10.36
  -1   2 -15  222.55   10.60
  -1   2 -15  216.91   10.28
   1  -2  16    8.59    1.01
   1  -2  16    7.67    0.56
   1  -2  16    8.71    1.49
  -1   2 -16    9.65    1.57
  -1   2 -16   12.08    1.14
   1  -2  17   61.58    2.53
   1  -2  17   56.48    2.12
   1  -2  17   58.72    3.57
  -1   2 -17   62.73    3.66
  -1   2 -17   64.36    3.65
   1  -2  18   66.63    2.77
   1  -2  18   66.60    3.85
   1  -2  18   58.86    2.25
  -1   2 -18   64.40    3.82
  -1   2 -18   65.11    3.88
   1  -2  19   16.13    1.42
   1  -2  19   13.16    0.83
  -1   2 -19   17.22    1.58
  -1   2 -19   19.39    2.02
   1  -2  20    6.10    1.02
  -1   2 -20    5.66    1.30
  -1   2 -20    7.67    1.67
   1  -2  21    3.02    0.90
  -1   2 -21    1.98    1.50
  -1   2 -21    3.07    1.35
   1  -2  22   22.71    1.83
  -1   2 -22   24.62    2.60
  -1   2 -22   23.35    2.30
  -1   2 -23   28.68    2.75
  -1   2 -23   26.68    2.40
  -1   2 -24   10.03    1.78
  -1   2 -24   15.87    2.16
   1  -1 -24    1.80    1.44
  -1   1  24    1.31    1.26
   1  -1 -23    3.48    1.60
  -1   1  23    5.11    1.49
   1  -1 -22   38.12    3.09
  -1   1  22   38.46    2.83
   1  -1 -21   15.01    1.57
   1  -1 -21   14.64    1.09
  -1   1  21   17.10    1.91
   1  -1 -20   85.05    4.72
   1  -1 -20   70.38    2.95
  -1   1  20   81.84    4.16
  -1   1  20   65.53    2.47
   1  -1 -19   97.38    5.14
   1  -1 -19   88.78    3.54
  -1   1  19   93.00    4.39
  -1   1  19   76.63    2.89
   1  -1 -18  184.50    7.70
   1  -1 -18  199.75    9.88
  -1   1  18  207.84    9.59
  -1   1  18  170.42    6.90
   1  -1 -17   90.81    3.55
   1  -1 -17  100.32    4.26
  -1   1  17  101.54    4.73
  -1   1  17   92.35    3.32
   1  -1 -16   55.01    3.22
   1  -1 -16   52.65    2.26
  -1   1  16   53.20    2.91
  -1   1  16   47.62    1.79
   1  -1 -15  525.08   28.64
   1  -1 -15  547.53   30.40
  -1   1  15  487.24   26.07
  -1   1  15  550.64   31.25
   1  -1 -14    0.03    0.49
   1  -1 -14    0.19    0.25
   1  -1 -14    0.03    0.95
  -1   1  14    0.31    0.80
  -1   1  14    0.74    0.41
   1  -1 -13  242.25    9.70
   1  -1 -13  214.40    8.22
   1  -1 -13  250.90   11.32
  -1   1  13  227.00    8.91
  -1   1  13  242.16   10.60
  -1   1  13  221.85    9.48
   1  -1 -12  157.72    6.77
   1  -1 -12  146.57    4.91
   1  -1 -12  157.43    5.75
  -1   1  12  158.85    6.48
  -1   1  12  151.03    5.34
  -1   1  12  152.91    5.79
   1  -1 -11  230.21    9.08
   1  -1 -11  238.56   10.51
   1  -1 -11  222.13    8.22
  -1   1  11  230.69    9.40
  -1   1  11  237.92   10.18
  -1   1  11  233.11    8.94
   1  -1 -10    8.82    1.08
   1  -1 -10    8.36    0.60
   1  -1 -10    8.06    0.40
  -1   1  10    7.94    0.58
  -1   1  10    8.86    0.56
  -1   1  10    9.51    0.98
   1  -1  -9    0.58    0.40
   1  -1  -9    0.68    0.38
   1  -1  -9    0.38    0.24
   1  -1  -9    0.87    0.73
  -1   1   9    0.52    0.35
  -1   1   9    0.82    0.66
  -1   1   9    0.72    0.38
   1  -1  -8    1.43    0.28
   1  -1  -8    1.90    0.45
   1  -1  -8    1.27    0.44
   1  -1  -8    2.18    0.40
   1  -1  -8    1.66    0.77
  -1   1   8    2.10    0.46
  -1   1   8    1.41    0.45
  -1   1   8    1.99    0.69
  -1   1   8    2.23    0.41
   1  -1  -7    2.20    0.46
   1  -1  -7    2.71    0.47
   1  -1  -7    2.63    0.73
   1  -1  -7    2.28    0.29
   1  -1  -7    3.33    0.41
  -1   1   7    2.31    0.34
  -1   1   7    2.88    0.40
  -1   1   7    2.15    0.69
  -1   1   7    2.44    0.39
   1  -1  -6  337.75   14.41
   1  -1  -6  333.21   13.73
   1  -1  -6  332.32   13.53
   1  -1  -6  334.78   13.84
  -1   1   6  336.64   14.24
  -1   1   6  321.69   13.45
  -1   1   6  349.07   14.43
  -1   1   6  342.38   14.24
   1  -1  -5   17.53    0.85
   1  -1  -5   16.30    0.66
   1  -1  -5   16.74    1.10
   1  -1  -5   16.12    0.65
  -1   1   5   18.19    1.08
  -1   1   5   16.00    0.62
  -1   1   5   14.68    0.81
  -1   1   5   17.42    0.81
   1  -1  -4    7.35    0.45
   1  -1  -4    6.77    0.80
   1  -1  -4    7.17    0.47
   1  -1  -4    6.41    0.49
  -1   1   4    6.73    0.61
  -1   1   4    6.11    0.56
  -1   1   4    7.08    0.59
  -1   1   4    6.34    0.50
   1  -1  -3  487.81   23.25
   1  -1  -3  487.32   22.98
   1  -1  -3  488.56   23.12
   1  -1  -3  522.15   24.35
  -1   1   3  495.49   23.86
  -1   1   3  505.18   24.61
  -1   1   3  522.78   24.82
  -1   1   3  484.48   22.44
   1  -1  -2    4.37    0.32
   1  -1  -2    4.61    0.48
   1  -1  -2    5.37    0.39
  -1   1   2    4.01    0.27
  -1   1   2    5.96    0.46
  -1   1   2    4.57    0.42
  -1   1   2    4.75    0.51
   1  -1   2  342.82   13.64
   1  -1   2  344.11   15.00
   1  -1   2  357.61   14.62
  -1   1  -2  357.46   14.56
  -1   1  -2  360.15   14.40
  -1   1  -2  294.30   12.58
  -1   1  -2  344.11   12.76
  -1   1  -2  335.05   13.16
   1  -1   3  502.60   26.73
   1  -1   3  544.97   27.21
   1  -1   3  529.34   25.53
   1  -1   3  529.10   24.70
  -1   1  -3  541.61   25.94
  -1   1  -3  546.47   27.10
  -1   1  -3  531.11   24.89
  -1   1  -3  520.76   27.81
   1  -1   4  919.39   56.97
   1  -1   4  860.11   57.16
   1  -1   4  950.49   58.88
   1  -1   4  910.07   57.48
  -1   1  -4  882.92   53.78
  -1   1  -4  944.71   58.29
  -1   1  -4  870.85   59.03
  -1   1  -4  923.05   58.03
   1  -1   5  227.47    8.31
   1  -1   5  224.60    7.62
   1  -1   5  228.13    7.92
   1  -1   5  209.47    8.75
  -1   1  -5  223.33    7.49
  -1   1  -5  237.08    8.39
  -1   1  -5  238.03    8.30
  -1   1  -5  225.65   10.12
   1  -1   6  120.26    4.22
   1  -1   6  110.45    4.23
   1  -1   6  118.58    3.53
   1  -1   6  114.42    3.27
  -1   1  -6  113.74    4.98
  -1   1  -6  119.58    3.84
  -1   1  -6  119.77    3.43
  -1   1  -6  118.45    3.32
   1  -1   7   39.72    1.08
   1  -1   7   39.94    1.76
   1  -1   7   40.62    1.24
   1  -1   7   41.81    1.74
   1  -1   7   42.18    1.19
  -1   1  -7   41.73    1.07
  -1   1  -7   41.93    2.28
  -1   1  -7   42.77    1.22
   1  -1   8   91.65    2.85
   1  -1   8   90.26    3.34
   1  -1   8   82.13    2.22
   1  -1   8   87.10    3.29
   1  -1   8   88.30    2.44
  -1   1  -8   90.46    4.00
  -1   1  -8   90.04    2.63
  -1   1  -8   87.85    2.43
   1  -1   9    1.77    0.59
   1  -1   9    1.34    0.33
   1  -1   9    1.14    0.48
   1  -1   9    0.75    0.20
   1  -1   9    1.50    0.41
  -1   1  -9    0.84    0.91
  -1   1  -9    1.50    0.25
   1  -1  10   16.00    1.02
   1  -1  10   19.76    1.30
   1  -1  10   17.66    0.96
   1  -1  10   18.29    0.72
  -1   1 -10   18.16    0.65
  -1   1 -10   20.75    1.51
   1  -1  11    0.70    0.78
   1  -1  11    1.34    0.49
   1  -1  11    1.08    0.27
   1  -1  11    1.24    0.28
  -1   1 -11    1.35    0.84
  -1   1 -11    0.73    0.31
  -1   1 -11    1.87    0.77
   1  -1  12    1.14    0.37
   1  -1  12    1.18    0.52
   1  -1  12    0.74    0.27
   1  -1  12    1.39    0.80
  -1   1 -12    0.79    0.86
  -1   1 -12    0.59    0.28
  -1   1 -12    1.26    0.87
   1  -1  13   66.69    3.05
   1  -1  13   67.62    2.65
   1  -1  13   61.65    1.89
  -1   1 -13   75.39    3.35
  -1   1 -13   72.97    3.30
   1  -1  14    1.41    0.91
   1  -1  14    0.44    0.21
   1  -1  14    0.03    0.30
   1  -1  14    1.51    0.56
  -1   1 -14    1.17    0.73
  -1   1 -14    0.93    0.94
   1  -1  15  133.84    6.17
   1  -1  15  120.54    4.30
   1  -1  15  130.27    5.10
  -1   1 -15  137.82    6.33
  -1   1 -15  141.23    6.03
   1  -1  16   65.40    3.64
   1  -1  16   66.48    2.83
  -1   1 -16   73.41    3.38
  -1   1 -16   68.18    3.76
   1  -1  17  258.55   11.68
   1  -1  17  223.41    9.41
  -1   1 -17  259.51   13.04
  -1   1 -17  254.99   12.29
   1  -1  18  185.90    7.32
   1  -1  18  224.67   10.10
  -1   1 -18  224.65   11.20
  -1   1 -18  231.42   10.84
   1  -1  19   49.94    2.71
  -1   1 -19   43.81    3.25
  -1   1 -19   48.44    2.67
   1  -1  20  254.42   12.54
  -1   1 -20  254.83   13.87
  -1   1 -20  260.34   13.16
   1  -1  21    0.40    0.76
  -1   1 -21    0.51    1.24
  -1   1 -21    0.08    0.90
   1  -1  22   77.17    3.79
  -1   1 -22   74.10    3.75
  -1   1 -22   80.04    4.86
   1  -1  23   26.37    2.09
  -1   1 -23   25.83    2.58
  -1   1 -23   21.00    1.77
  -1   1 -24   17.98    2.27
   1   0 -24   61.96    4.35
  -1   0  24   62.67    3.88
   1   0 -23   15.08    2.26
  -1   0  23   17.20    1.69
   1   0 -22   86.86    5.12
   1   0 -22   73.84    3.54
  -1   0  22   89.23    4.80
   1   0 -21    1.78    0.77
   1   0 -21    1.94    1.40
  -1   0  21    1.92    1.18
   1   0 -20   30.46    1.75
   1   0 -20   35.11    2.74
  -1   0  20   34.55    2.34
   1   0 -19   10.62    1.00
   1   0 -19   10.44    1.80
  -1   0  19    8.50    0.70
  -1   0  19   12.59    1.49
   1   0 -18   13.84    1.88
   1   0 -18   14.04    1.18
  -1   0  18   12.98    0.82
  -1   0  18   15.33    1.59
   1   0 -17    2.36    0.88
   1   0 -17    3.97    1.32
  -1   0  17    3.20    0.51
  -1   0  17    3.07    0.94
   1   0 -16    4.35    0.81
   1   0 -16    4.14    1.34
  -1   0  16    3.66    0.93
  -1   0  16    4.59    0.56
   1   0 -15   48.18    2.82
   1   0 -15   41.51    1.91
  -1   0  15   42.74    1.58
  -1   0  15   47.39    2.41
   1   0 -14   -0.01    0.70
   1   0 -14   -0.25    0.97
  -1   0  14    0.49    0.81
  -1   0  14    0.73    0.42
   1   0 -13  280.13   13.18
   1   0 -13  279.62   12.36
   1   0 -13  252.96   10.27
  -1   0  13  290.21   12.78
  -1   0  13  261.71   10.83
   1   0 -12   49.85    1.48
   1   0 -12   54.46    2.19
   1   0 -12   60.88    2.85
  -1   0  12   51.94    1.77
  -1   0  12   57.09    2.44
  -1   0  12   58.49    2.26
   1   0 -11  263.89   11.31
   1   0 -11  260.50   10.02
   1   0 -11  253.10   10.80
  -1   0  11  257.63   10.22
  -1   0  11  268.02   11.56
  -1   0  11  266.44   11.52
   1   0 -10  239.21    8.83
   1   0 -10  217.93    9.81
   1   0 -10  249.55   10.31
  -1   0  10  245.64   10.22
  -1   0  10  245.05    9.35
  -1   0  10  250.77   10.25
   1   0  -9   26.88    1.57
   1   0  -9   23.57    0.97
   1   0  -9   25.70    1.18
   1   0  -9   24.85    0.75
  -1   0   9   25.75    1.36
  -1   0   9   25.47    0.92
  -1   0   9   25.03    1.19
   1   0  -8  518.08   26.42
   1   0  -8  511.77   25.83
   1   0  -8  509.77   26.77
   1   0  -8  504.26   24.50
   1   0  -8  497.59   25.06
  -1   0   8  519.54   26.63
  -1   0   8  486.88   24.11
  -1   0   8  520.45   26.76
   1   0  -7   85.21    3.42
   1   0  -7   86.06    2.78
   1   0  -7   89.62    3.01
   1   0  -7   85.03    2.39
   1   0  -7   90.46    2.88
  -1   0   7   90.76    3.21
  -1   0   7   92.78    3.03
  -1   0   7   86.17    2.63
   1   0  -6 1784.80  162.21
   1   0  -6 1851.66  170.13
   1   0  -6 1867.77  173.65
   1   0  -6 1897.23  174.34
   1   0  -6 1910.05  176.14
  -1   0   6 1876.47  173.18
  -1   0   6 1851.77  168.82
  -1   0   6 1932.65  178.81
   1   0  -5  182.56    6.45
   1   0  -5  220.99    8.23
   1   0  -5  202.57    7.93
   1   0  -5  215.12    7.72
   1   0  -5  205.56    7.03
  -1   0   5  210.51    7.91
  -1   0   5  206.53    7.23
  -1   0   5  212.21    7.66
   1   0  -4  595.48   30.95
   1   0  -4  575.33   29.89
   1   0  -4  559.83   28.51
   1   0  -4  606.34   31.33
   1   0  -4  590.46   31.19
  -1   0   4  566.70   29.08
  -1   0   4  579.87   29.65
  -1   0   4  557.50   28.56
  -1   0   4  599.73   31.34
   1   0  -3   51.41    1.53
   1   0  -3   48.08    1.38
   1   0  -3   48.93    1.34
   1   0  -3   46.86    1.36
  -1   0   3   51.25    1.46
  -1   0   3   48.56    1.56
  -1   0   3   51.47    1.65
  -1   0   3   51.06    1.50
   1   0   3  210.48    7.21
   1   0   3  195.25    6.52
   1   0   3  205.07    6.44
   1   0   3  201.57    7.35
  -1   0  -3  199.11    6.40
  -1   0  -3  214.99    7.85
  -1   0  -3  214.52    6.61
  -1   0  -3  210.14    7.04
   1   0   4  308.04   12.36
   1   0   4  290.73   12.14
   1   0   4  295.02   10.86
   1   0   4  298.68   11.60
   1   0   4  300.71   10.76
  -1   0  -4  301.56   12.98
  -1   0  -4  308.77   12.06
  -1   0  -4  299.29   11.37
   1   0   5   50.34    1.94
   1   0   5   54.08    1.89
   1   0   5   52.83    1.24
   1   0   5   52.32    1.68
   1   0   5   52.41    1.25
  -1   0  -5   56.05    1.47
  -1   0  -5   53.53    1.45
  -1   0  -5   51.15    2.21
   1   0   6  906.31   58.28
   1   0   6  915.76   58.06
   1   0   6  877.04   57.45
   1   0   6  876.75   54.00
   1   0   6  917.30   56.36
  -1   0  -6  945.38   60.93
  -1   0  -6  913.73   60.61
  -1   0  -6  908.11   57.78
  -1   0  -6  885.53   55.11
   1   0   7   28.27    1.27
   1   0   7   27.74    1.04
   1   0   7   26.95    0.70
   1   0   7   27.12    1.09
   1   0   7   26.72    0.73
  -1   0  -7   28.24    1.00
  -1   0  -7   28.45    1.52
  -1   0  -7   28.14    1.08
  -1   0  -7   27.41    0.79
   1   0   8  437.46   19.41
   1   0   8  442.82   20.84
   1   0   8  439.46   21.20
   1   0   8  405.76   20.02
   1   0   8  419.80   18.67
  -1   0  -8  438.80   21.65
  -1   0  -8  443.21   20.76
  -1   0  -8  427.44   19.49
  -1   0  -8  448.93   21.20
   1   0   9  371.52   15.80
   1   0   9  380.06   17.23
   1   0   9  364.85   17.13
   1   0   9  377.93   17.70
   1   0   9  362.33   15.36
  -1   0  -9  370.23   16.71
  -1   0  -9  389.43   17.67
  -1   0  -9  401.78   18.87
  -1   0  -9  370.24   16.13
   1   0  10  283.92   10.98
   1   0  10  270.82   11.83
   1   0  10  297.60   12.97
   1   0  10  288.54   12.21
   1   0  10  268.37   10.33
  -1   0 -10  299.17   13.26
  -1   0 -10  305.42   13.45
  -1   0 -10  280.37   11.18
   1   0  11  464.67   24.42
   1   0  11  449.45   21.58
   1   0  11  491.30   24.94
   1   0  11  466.87   22.38
   1   0  11  507.31   26.34
  -1   0 -11  507.95   26.58
  -1   0 -11  456.30   22.63
  -1   0 -11  511.06   26.88
   1   0  12   30.27    1.59
   1   0  12   35.54    1.88
   1   0  12   31.30    1.04
  -1   0 -12   34.19    1.51
  -1   0 -12   35.00    1.78
   1   0  13  140.43    4.75
   1   0  13  152.02    6.46
   1   0  13  151.11    6.00
  -1   0 -13  158.00    6.77
  -1   0 -13  153.55    6.17
   1   0  14    0.00    0.63
   1   0  14    0.78    0.25
   1   0  14    1.62    0.71
   1   0  14    0.57    0.36
  -1   0 -14    0.93    0.68
  -1   0 -14   -0.28    0.77
   1   0  15  106.65    3.64
   1   0  15  118.87    4.87
  -1   0 -15  118.78    5.52
  -1   0 -15  120.54    4.87
   1   0  16   48.69    2.20
   1   0  16   41.22    1.36
  -1   0 -16   48.12    2.29
  -1   0 -16   47.43    2.32
   1   0  17   20.93    0.92
   1   0  17   26.43    1.77
  -1   0 -17   25.50    2.18
  -1   0 -17   23.66    1.56
   1   0  18    3.05    0.46
   1   0  18    3.66    1.07
  -1   0 -18    4.81    1.39
  -1   0 -18    2.72    1.05
   1   0  19    1.17    0.98
  -1   0 -19    2.43    1.31
  -1   0 -19    1.41    0.98
   1   0  20    1.99    0.94
  -1   0 -20    3.86    1.10
  -1   0 -20    3.46    1.49
   1   0  21    1.78    1.03
  -1   0 -21    0.82    1.29
  -1   0 -21    0.84    0.84
   1   0  22   80.51    4.00
  -1   0 -22   85.13    4.82
  -1   0 -22   70.32    3.56
   1   0  23   44.52    2.60
  -1   0 -23   51.32    3.42
  -1   0 -23   35.85    2.20
   1   0  24   24.03    1.94
  -1   0 -24   21.79    2.58
   1   1 -24   36.55    3.27
  -1  -1  24   41.64    2.62
   1   1 -23    2.45    0.96
   1   1 -23    2.80    1.54
  -1  -1  23    3.82    1.32
   1   1 -22   87.38    5.31
   1   1 -22   83.43    4.22
  -1  -1  22   84.21    4.29
   1   1 -21   -0.05    1.34
   1   1 -21    0.70    0.81
  -1  -1  21    2.04    1.05
   1   1 -20  134.51    6.93
   1   1 -20  115.66    5.33
  -1  -1  20  104.13    4.05
  -1  -1  20  131.63    5.96
   1   1 -19   35.29    2.19
   1   1 -19   33.79    2.70
  -1  -1  19   34.95    2.25
  -1  -1  19   28.31    1.28
   1   1 -18   51.20    3.26
   1   1 -18   47.09    2.64
  -1  -1  18   43.88    1.71
  -1  -1  18   50.59    2.73
   1   1 -17  212.57    9.50
   1   1 -17  220.57   10.86
  -1  -1  17  211.76    9.74
  -1  -1  17  191.10    7.88
   1   1 -16   24.28    1.66
   1   1 -16   27.11    2.22
  -1  -1  16   23.91    1.11
  -1  -1  16   26.02    1.59
   1   1 -15  280.66   13.22
   1   1 -15  283.42   13.99
  -1  -1  15  269.02   12.48
  -1  -1  15  257.94   11.15
   1   1 -14   10.05    1.02
   1   1 -14   11.51    1.19
  -1  -1  14    9.61    1.10
  -1  -1  14    7.05    0.65
   1   1 -13  172.74    7.14
   1   1 -13  179.76    7.72
  -1  -1  13  140.75    5.07
  -1  -1  13  154.47    5.66
  -1  -1  13  175.90    6.99
   1   1 -12   12.72    1.17
   1   1 -12   12.48    1.29
  -1  -1  12   11.04    0.54
  -1  -1  12   12.36    1.07
  -1  -1  12   10.58    0.67
   1   1 -11    1.77    0.90
   1   1 -11    2.86    0.80
  -1  -1  11    2.78    0.72
  -1  -1  11    0.90    0.65
  -1  -1  11    2.68    0.44
  -1  -1  11    1.29    0.29
   1   1 -10   58.32    2.52
   1   1 -10   60.28    2.57
   1   1 -10   51.42    1.66
  -1  -1  10   50.14    1.52
  -1  -1  10   53.16    1.71
  -1  -1  10   53.03    1.94
  -1  -1  10   56.03    2.20
  -1  -1  10   56.89    2.06
   1   1  -9    2.62    0.83
   1   1  -9    3.06    0.85
   1   1  -9    2.94    0.31
   1   1  -9    2.81    0.42
  -1  -1   9    4.36    0.58
  -1  -1   9    2.66    0.68
  -1  -1   9    2.40    0.43
  -1  -1   9    3.51    0.80
   1   1  -8  107.21    4.15
   1   1  -8  101.73    3.23
   1   1  -8  108.18    4.20
   1   1  -8  105.26    3.13
   1   1  -8   97.01    2.98
  -1  -1   8  109.54    4.00
  -1  -1   8  103.33    3.32
  -1  -1   8  105.05    3.72
  -1  -1   8  107.75    4.00
   1   1  -7   11.08    0.62
   1   1  -7    8.72    0.64
   1   1  -7   11.29    1.06
   1   1  -7   12.12    0.76
   1   1  -7   11.39    0.49
  -1  -1   7   11.31    0.60
  -1  -1   7   13.05    0.84
  -1  -1   7    9.77    0.82
  -1  -1   7   11.72    0.97
   1   1  -6  141.85    4.39
   1   1  -6  141.60    5.60
   1   1  -6  146.71    4.91
   1   1  -6  144.16    4.73
  -1  -1   6  142.60    5.24
  -1  -1   6  143.57    5.30
  -1  -1   6  148.15    5.19
  -1  -1   6  142.55    4.61
   1   1  -5  746.00   44.46
   1   1  -5  719.40   40.75
   1   1  -5  722.00   41.65
   1   1  -5  730.34   41.77
  -1  -1   5  715.91   40.83
  -1  -1   5  697.89   40.93
  -1  -1   5  749.38   44.34
  -1  -1   5  715.57   41.46
   1   1  -4 1134.93   81.08
   1   1  -4 1113.40   77.94
   1   1  -4 1116.09   77.22
   1   1  -4 1131.79   78.71
  -1  -1   4 1095.92   76.01
  -1  -1   4 1136.55   80.65
  -1  -1   4 1021.77   72.21
  -1  -1   4 1100.81   76.96
   1   1  -3  177.40    6.51
   1   1  -3  169.37    5.59
   1   1  -3  173.03    5.65
   1   1  -3  165.61    5.22
  -1  -1   3  169.36    5.76
  -1  -1   3  169.42    6.05
  -1  -1   3  173.53    5.93
  -1  -1   3  167.39    5.56
   1   1   3  237.78    8.65
   1   1   3  240.57    8.19
   1   1   3  233.61    8.27
  -1  -1  -3  220.85    6.87
  -1  -1  -3  238.64    8.11
  -1  -1  -3  229.32    8.10
  -1  -1  -3  221.59    7.69
  -1  -1  -3  231.72    8.15
   1   1   4  234.05    8.47
   1   1   4  242.65    9.27
   1   1   4  247.80    8.93
   1   1   4  234.19    8.67
  -1  -1  -4  237.22    7.76
  -1  -1  -4  247.75    9.23
  -1  -1  -4  239.12    8.71
  -1  -1  -4  249.00    8.86
  -1  -1  -4  238.58    8.93
   1   1   5   33.36    0.76
   1   1   5   33.67    1.26
   1   1   5   32.16    1.14
   1   1   5   31.99    1.33
   1   1   5   30.47    0.99
  -1  -1  -5   32.67    0.73
  -1  -1  -5   34.53    1.04
  -1  -1  -5   31.59    1.01
  -1  -1  -5   34.37    1.25
  -1  -1  -5   33.14    1.08
   1   1   6  264.03    9.31
   1   1   6  286.52   11.39
   1   1   6  261.35   10.34
   1   1   6  280.77   11.44
  -1  -1  -6  275.09   11.21
  -1  -1  -6  288.02   11.66
  -1  -1  -6  275.10    9.62
  -1  -1  -6  277.04   10.62
  -1  -1  -6  287.30   10.99
   1   1   7   24.72    0.88
   1   1   7   24.20    1.16
   1   1   7   27.04    1.19
   1   1   7   24.20    0.64
  -1  -1  -7   25.43    0.62
  -1  -1  -7   24.50    0.89
  -1  -1  -7   27.91    1.13
  -1  -1  -7   24.21    0.84
  -1  -1  -7   26.11    1.31
   1   1   8    1.18    0.57
   1   1   8    1.13    0.55
   1   1   8    0.60    0.22
   1   1   8    0.68    0.39
  -1  -1  -8    0.86    0.36
  -1  -1  -8    0.09    0.46
  -1  -1  -8    0.46    0.34
  -1  -1  -8    1.07    0.63
  -1  -1  -8    0.59    0.19
   1   1   9   30.27    1.43
   1   1   9   29.14    1.44
   1   1   9   27.95    0.82
   1   1   9   27.73    0.99
  -1  -1  -9   29.01    0.74
  -1  -1  -9   32.21    1.59
  -1  -1  -9   30.01    1.28
  -1  -1  -9   29.15    1.04
  -1  -1  -9   28.00    0.98
   1   1  10    0.76    0.67
   1   1  10    1.95    0.37
   1   1  10    1.32    0.28
   1   1  10    0.35    0.28
  -1  -1 -10    0.93    0.78
  -1  -1 -10    1.31    0.59
  -1  -1 -10    1.23    0.24
  -1  -1 -10    1.68    0.37
   1   1  11  277.99   10.73
   1   1  11  282.65   12.34
   1   1  11  268.74   10.34
   1   1  11  256.83   10.92
  -1  -1 -11  301.71   13.40
  -1  -1 -11  308.19   12.96
   1   1  12   12.94    0.60
   1   1  12   13.94    0.50
   1   1  12   13.74    0.78
   1   1  12   15.43    1.22
  -1  -1 -12   17.26    1.07
  -1  -1 -12   14.49    1.35
   1   1  13  331.98   13.95
   1   1  13  304.13   14.22
   1   1  13  311.02   13.22
   1   1  13  359.29   16.75
  -1  -1 -13  370.52   16.87
  -1  -1 -13  353.82   17.25
   1   1  14    1.11    0.77
   1   1  14    0.24    0.33
   1   1  14    0.82    0.24
  -1  -1 -14    0.21    0.56
  -1  -1 -14    1.37    0.98
   1   1  15  239.46   10.12
   1   1  15  317.47   14.52
   1   1  15  283.61   11.58
  -1  -1 -15  315.51   13.99
  -1  -1 -15  322.76   15.46
   1   1  16  119.91    4.20
   1   1  16  139.53    5.92
  -1  -1 -16  136.16    6.55
  -1  -1 -16  146.70    5.70
   1   1  17  101.69    4.45
  -1  -1 -17   99.34    4.36
  -1  -1 -17  101.94    4.12
   1   1  18  253.02   11.71
   1   1  18  204.97    8.45
  -1  -1 -18  255.59   12.64
  -1  -1 -18  252.53   11.13
   1   1  19    8.26    1.40
  -1  -1 -19    8.82    1.01
  -1  -1 -19    9.94    1.70
   1   1  20  172.25    8.05
  -1  -1 -20  151.39    6.75
  -1  -1 -20  158.80    7.23
   1   1  21   15.20    1.52
  -1  -1 -21   13.36    1.21
  -1  -1 -21   16.72    2.06
   1   1  22   31.90    2.26
  -1  -1 -22   26.28    2.61
  -1  -1 -22   21.78    1.47
   1   1  23    9.68    1.44
  -1  -1 -23   12.44    2.02
   1   1  24   10.32    1.69
  -1  -1 -24    8.78    1.88
   1   1  25    1.54    1.12
  -1  -1 -25    3.04    1.54
   1   2 -24   53.76    3.69
   1   2 -24   41.61    2.71
  -1  -2  24   46.01    2.87
   1   2 -23   10.40    1.49
   1   2 -23   13.69    2.11
  -1  -2  23   16.42    1.74
   1   2 -22   31.62    2.38
   1   2 -22   35.62    2.97
  -1  -2  22   32.82    2.41
   1   2 -21    1.23    1.06
   1   2 -21   -1.20    1.30
  -1  -2  21   -1.00    0.81
   1   2 -20    5.61    1.28
   1   2 -20    6.02    1.60
  -1  -2  20    5.50    1.01
  -1  -2  20    3.29    0.63
   1   2 -19   12.24    1.85
   1   2 -19   10.99    1.56
  -1  -2  19   10.76    0.79
  -1  -2  19   11.25    1.41
   1   2 -18   11.81    1.34
   1   2 -18   13.73    1.35
  -1  -2  18    9.67    0.79
  -1  -2  18   15.55    1.40
   1   2 -17   25.51    1.81
   1   2 -17   23.08    1.68
  -1  -2  17   27.83    1.75
  -1  -2  17   20.51    1.09
   1   2 -16    1.89    1.11
   1   2 -16    1.52    0.84
  -1  -2  16    0.98    0.52
  -1  -2  16    0.80    0.88
   1   2 -15  303.72   14.86
   1   2 -15  317.61   15.94
  -1  -2  15  297.63   13.87
  -1  -2  15  286.64   12.80
   1   2 -14    3.06    1.14
   1   2 -14    2.04    1.03
  -1  -2  14    1.69    0.51
  -1  -2  14    2.31    0.82
   1   2 -13  226.60   10.28
   1   2 -13  225.48   10.33
  -1  -2  13  217.62    9.17
  -1  -2  13  197.95    8.04
  -1  -2  13  221.41    9.94
   1   2 -12  203.59    8.73
   1   2 -12  169.27    7.86
  -1  -2  12  170.76    6.26
  -1  -2  12  198.70    8.39
  -1  -2  12  194.99    7.56
  -1  -2  12  184.40    6.85
   1   2 -11  148.30    6.17
   1   2 -11  161.87    6.64
  -1  -2  11  141.61    5.06
  -1  -2  11  147.08    5.43
  -1  -2  11  131.55    4.41
  -1  -2  11  137.61    5.31
   1   2 -10  398.83   19.78
   1   2 -10  369.45   16.72
  -1  -2  10  385.59   17.36
  -1  -2  10  385.27   17.90
  -1  -2  10  355.75   16.04
  -1  -2  10  389.62   18.08
   1   2  -9    7.74    0.52
   1   2  -9    8.16    1.14
  -1  -2   9    9.36    0.81
  -1  -2   9    7.30    0.68
  -1  -2   9    7.26    0.49
  -1  -2   9    7.64    0.85
  -1  -2   9    9.40    1.01
   1   2  -8  856.95   55.73
   1   2  -8  806.61   49.67
   1   2  -8  790.23   49.50
  -1  -2   8  804.99   49.69
  -1  -2   8  804.73   49.32
  -1  -2   8  823.31   51.29
  -1  -2   8  834.78   52.94
  -1  -2   8  854.32   55.43
   1   2  -7   11.16    0.69
   1   2  -7   13.32    1.33
   1   2  -7   12.89    0.62
  -1  -2   7   13.53    0.85
  -1  -2   7   13.72    0.96
  -1  -2   7   13.27    0.60
  -1  -2   7   12.88    0.77
  -1  -2   7   10.56    0.74
   1   2  -6  312.23   13.00
   1   2  -6  326.53   15.19
   1   2  -6  323.55   13.15
  -1  -2   6  316.02   12.87
  -1  -2   6  318.49   13.60
  -1  -2   6  314.81   13.08
  -1  -2   6  317.98   13.18
  -1  -2   6  305.97   12.57
   1   2  -5  395.39   17.88
   1   2  -5  403.63   17.88
   1   2  -5  421.58   20.75
  -1  -2   5  401.69   17.87
  -1  -2   5  399.10   17.99
  -1  -2   5  385.60   17.42
  -1  -2   5  414.81   19.07
  -1  -2   5  395.17   18.40
   1   2  -4  485.79   25.10
   1   2  -4  468.32   22.15
   1   2  -4  468.30   22.35
  -1  -2   4  473.84   22.65
  -1  -2   4  459.23   21.96
  -1  -2   4  466.76   21.65
  -1  -2   4  477.13   23.93
  -1  -2   4  465.41   22.73
   1   2  -3    2.07    0.32
   1   2  -3    3.44    0.89
   1   2  -3    2.41    0.58
  -1  -2   3    2.03    0.68
  -1  -2   3    2.07    0.56
  -1  -2   3    2.12    0.46
  -1  -2   3    2.07    0.50
   1   2  -2   90.85    2.95
   1   2  -2   92.23    2.93
   1   2  -2   87.73    2.59
  -1  -2   2   92.19    2.78
  -1  -2   2   95.39    3.34
  -1  -2   2   94.54    2.85
   1   2  -1    8.24    0.40
   1   2  -1    9.25    0.56
   1   2  -1    9.54    0.44
   1   2  -1    7.88    0.42
  -1  -2   1    9.18    0.44
  -1  -2   1    9.31    0.72
  -1  -2   1   10.39    0.58
  -1  -2   1    9.36    0.42
   1   2   2    3.73    0.42
   1   2   2    4.29    0.32
   1   2   2    3.45    0.41
  -1  -2  -2    3.83    0.37
  -1  -2  -2    2.95    0.21
  -1  -2  -2    2.80    0.52
  -1  -2  -2    2.83    0.30
   1   2   3   77.50    2.43
   1   2   3   72.11    1.89
   1   2   3   79.18    2.32
  -1  -2  -3   82.76    2.43
  -1  -2  -3   77.32    2.24
  -1  -2  -3   75.38    1.90
   1   2   4  826.92   49.40
   1   2   4  779.91   47.37
   1   2   4  807.64   47.34
  -1  -2  -4  884.41   51.92
  -1  -2  -4  794.79   46.09
  -1  -2  -4  802.00   48.75
  -1  -2  -4  840.46   50.58
  -1  -2  -4  776.21   45.88
   1   2   5  147.79    4.39
   1   2   5  153.23    5.64
   1   2   5  149.16    5.02
  -1  -2  -5  147.07    4.27
  -1  -2  -5  153.22    5.20
  -1  -2  -5  162.50    5.00
  -1  -2  -5  145.52    4.88
  -1  -2  -5  156.30    5.37
   1   2   6  938.76   60.71
   1   2   6  866.80   54.70
   1   2   6  890.20   55.19
   1   2   6  955.51   62.63
  -1  -2  -6  934.83   57.68
  -1  -2  -6  930.72   60.58
  -1  -2  -6  883.66   57.48
  -1  -2  -6  977.47   62.09
  -1  -2  -6  932.35   60.25
   1   2   7  172.25    5.93
   1   2   7  187.33    7.19
   1   2   7  184.12    5.84
   1   2   7  174.87    5.94
  -1  -2  -7  187.05    5.83
  -1  -2  -7  188.98    6.95
  -1  -2  -7  186.04    7.01
  -1  -2  -7  183.11    6.45
  -1  -2  -7  192.65    6.53
   1   2   8  518.44   26.55
   1   2   8  550.12   27.15
   1   2   8  543.00   28.66
   1   2   8  576.21   30.94
  -1  -2  -8  577.53   29.75
  -1  -2  -8  548.42   28.61
  -1  -2  -8  551.57   28.74
  -1  -2  -8  558.73   27.38
  -1  -2  -8  590.31   31.61
   1   2   9  429.59   21.20
   1   2   9  407.28   19.66
   1   2   9  414.09   18.35
   1   2   9  389.45   18.07
  -1  -2  -9  436.79   20.36
  -1  -2  -9  455.67   21.70
  -1  -2  -9  456.94   22.42
  -1  -2  -9  425.06   18.61
  -1  -2  -9  421.10   19.78
   1   2  10  277.23   10.67
   1   2  10  300.49   13.30
   1   2  10  265.04   10.73
  -1  -2 -10  318.22   13.30
  -1  -2 -10  282.74   10.49
  -1  -2 -10  274.86   11.41
  -1  -2 -10  305.65   13.56
   1   2  11  492.77   26.66
   1   2  11  602.56   33.48
   1   2  11  550.68   28.12
  -1  -2 -11  601.60   33.73
  -1  -2 -11  608.51   32.98
  -1  -2 -11  581.67   29.42
   1   2  12    4.74    0.42
   1   2  12    7.93    1.03
   1   2  12    5.79    0.42
  -1  -2 -12    6.33    0.57
  -1  -2 -12    6.73    1.11
  -1  -2 -12    6.74    0.34
   1   2  13  214.64    7.98
   1   2  13  239.36   10.45
  -1  -2 -13  242.47   10.04
  -1  -2 -13  227.18    8.30
  -1  -2 -13  252.80   11.17
   1   2  14   12.45    1.30
  -1  -2 -14   11.08    0.45
  -1  -2 -14   12.45    0.98
  -1  -2 -14   13.11    1.43
   1   2  15    0.95    0.34
   1   2  15    0.38    0.24
   1   2  15    1.79    0.91
  -1  -2 -15    1.46    1.00
  -1  -2 -15    1.19    0.51
   1   2  16   10.84    1.34
   1   2  16    8.43    0.52
  -1  -2 -16   11.36    1.51
  -1  -2 -16   11.43    0.79
   1   2  17    1.27    0.36
   1   2  17    2.25    1.04
  -1  -2 -17    3.50    1.17
  -1  -2 -17    2.51    0.75
   1   2  18   29.55    2.14
  -1  -2 -18   26.01    1.35
  -1  -2 -18   32.24    2.46
   1   2  19    1.01    1.07
  -1  -2 -19    0.35    0.56
  -1  -2 -19    0.90    1.18
   1   2  20   85.08    4.45
  -1  -2 -20   82.45    3.29
  -1  -2 -20   86.62    4.84
   1   2  21   15.12    1.74
  -1  -2 -21   13.18    1.97
  -1  -2 -21   12.64    0.98
   1   2  22   86.26    4.79
  -1  -2 -22   82.23    4.96
   1   2  23   54.06    3.48
  -1  -2 -23   56.64    3.83
   1   2  24   14.36    1.76
  -1  -2 -24   17.98    2.17
   1   2  25   91.10    5.42
  -1  -2 -25   91.92    5.79
   1   3 -24   24.31    2.23
   1   3 -24   33.56    2.98
  -1  -3  24   30.61    2.38
   1   3 -23    5.51    1.68
   1   3 -23    4.46    1.26
  -1  -3  23    3.01    1.25
   1   3 -22  145.99    7.69
   1   3 -22  155.92    8.71
  -1  -3  22  155.32    7.64
   1   3 -21   15.95    1.92
   1   3 -21   14.18    2.14
  -1  -3  21   14.81    1.40
   1   3 -20  131.30    6.76
   1   3 -20  121.48    6.31
  -1  -3  20  108.22    4.35
  -1  -3  20  116.14    5.21
   1   3 -19  119.32    6.13
   1   3 -19  106.34    5.23
  -1  -3  19   99.32    3.95
  -1  -3  19  111.13    5.00
   1   3 -18   84.55    4.57
   1   3 -18   84.58    4.72
  -1  -3  18   81.28    3.79
  -1  -3  18   76.98    2.99
   1   3 -17  215.31   10.87
   1   3 -17  217.40   10.90
  -1  -3  17  197.77    8.34
  -1  -3  17  205.64    9.11
   1   3 -16    0.24    1.20
   1   3 -16    0.75    1.02
  -1  -3  16    1.08    0.85
  -1  -3  16    1.24    0.65
  -1  -3  16    1.19    0.84
   1   3 -15  181.73    8.79
   1   3 -15  173.73    8.44
  -1  -3  15  165.20    8.14
  -1  -3  15  166.30    7.12
  -1  -3  15  165.99    6.48
   1   3 -14    7.39    1.01
   1   3 -14    7.99    1.40
  -1  -3  14    6.44    1.31
  -1  -3  14    6.19    0.98
  -1  -3  14    5.93    0.69
   1   3 -13   36.22    2.37
  -1  -3  13   34.67    1.58
  -1  -3  13   34.19    1.54
  -1  -3  13   34.17    1.65
   1   3 -12   17.06    1.69
  -1  -3  12   15.89    1.02
  -1  -3  12   16.86    1.48
  -1  -3  12   19.09    1.15
   1   3 -11    0.91    0.99
  -1  -3  11    0.86    0.53
  -1  -3  11    1.10    0.57
  -1  -3  11    0.59    0.83
   1   3 -10   24.47    1.87
   1   3 -10   22.59    0.83
  -1  -3  10   23.44    1.13
  -1  -3  10   20.30    1.49
  -1  -3  10   22.21    1.05
  -1  -3  10   21.14    0.81
   1   3  -9   51.84    2.71
   1   3  -9   48.43    1.48
  -1  -3   9   44.56    2.14
  -1  -3   9   48.56    1.79
  -1  -3   9   47.01    1.48
  -1  -3   9   49.26    1.85
   1   3  -8  514.42   25.97
   1   3  -8  541.30   30.50
  -1  -3   8  531.86   29.15
  -1  -3   8  499.00   25.37
  -1  -3   8  521.41   26.57
  -1  -3   8  535.99   27.44
  -1  -3   8  531.61   28.28
   1   3  -7  124.84    4.20
   1   3  -7  128.98    4.04
   1   3  -7  133.07    5.81
  -1  -3   7  129.61    4.88
  -1  -3   7  131.02    4.49
  -1  -3   7  135.92    5.15
  -1  -3   7  123.42    4.03
  -1  -3   7  131.13    4.52
   1   3  -6  442.01   20.90
   1   3  -6  454.06   23.75
  -1  -3   6  438.06   20.45
  -1  -3   6  443.72   21.60
  -1  -3   6  434.96   20.31
  -1  -3   6  441.95   20.85
  -1  -3   6  441.83   20.98
   1   3  -5  502.62   25.16
   1   3  -5  494.08   24.30
   1   3  -5  506.56   27.53
  -1  -3   5  500.50   25.25
  -1  -3   5  498.05   25.99
  -1  -3   5  482.47   23.56
  -1  -3   5  496.20   24.26
   1   3  -4 1121.00   84.00
   1   3  -4 1172.06   84.04
   1   3  -4 1095.63   77.94
  -1  -3   4 1146.14   82.26
  -1  -3   4 1109.25   78.86
  -1  -3   4 1128.28   79.93
  -1  -3   4 1170.71   86.05
   1   3  -3 3320.24  419.64
   1   3  -3 3428.88  442.15
   1   3  -3 3436.81  435.46
   1   3  -3 3634.27  460.70
  -1  -3   3 3590.63  460.09
  -1  -3   3 3307.64  418.91
  -1  -3   3 3287.30  414.72
   1   3  -2   15.68    0.75
   1   3  -2   17.92    1.43
   1   3  -2   16.39    0.80
   1   3  -2   15.71    0.88
  -1  -3   2   14.83    0.85
  -1  -3   2   16.32    0.88
  -1  -3   2   18.92    1.17
  -1  -3   2   16.78    0.81
   1   3  -1   21.37    0.78
   1   3  -1   21.77    1.40
   1   3  -1   21.25    1.18
   1   3  -1   18.93    0.95
  -1  -3   1   23.21    1.16
  -1  -3   1   23.90    0.83
  -1  -3   1   23.27    1.25
  -1  -3   1   20.85    1.01
   1   3   0  271.26   11.16
   1   3   0  279.56   11.25
   1   3   0  300.84   12.13
   1   3   0  276.31   10.27
  -1  -3   0  281.76   10.78
  -1  -3   0  287.01   10.74
  -1  -3   0  287.11   11.57
  -1  -3   0  284.06   11.28
   1   3   1   27.60    1.25
   1   3   1   25.94    1.24
   1   3   1   24.89    0.91
   1   3   1   24.66    0.66
   1   3   1   24.10    1.02
  -1  -3  -1   27.13    0.93
  -1  -3  -1   26.11    0.86
  -1  -3  -1   26.49    1.13
  -1  -3  -1   26.83    0.76
  -1  -3  -1   27.25    0.90
   1   3   2  367.94   15.19
   1   3   2  369.04   15.96
   1   3   2  378.17   17.13
   1   3   2  368.31   16.29
  -1  -3  -2  380.66   16.54
  -1  -3  -2  387.28   17.02
  -1  -3  -2  392.33   16.06
  -1  -3  -2  362.89   15.61
  -1  -3  -2  386.00   16.30
   1   3   3   54.39    1.73
   1   3   3   54.80    2.29
   1   3   3   49.89    1.71
  -1  -3  -3   56.24    1.94
  -1  -3  -3   48.50    1.82
  -1  -3  -3   52.45    1.32
   1   3   4  377.28   16.16
   1   3   4  376.74   16.11
   1   3   4  369.33   16.50
  -1  -3  -4  360.01   14.94
  -1  -3  -4  388.53   17.36
  -1  -3  -4  397.01   17.62
  -1  -3  -4  378.59   15.39
   1   3   5   15.11    0.68
   1   3   5   15.42    0.57
   1   3   5   14.79    1.12
  -1  -3  -5   15.78    0.96
  -1  -3  -5   14.40    0.54
  -1  -3  -5   15.68    0.55
  -1  -3  -5   16.08    0.81
   1   3   6  175.69    6.21
   1   3   6  175.83    5.84
   1   3   6  185.44    7.22
  -1  -3  -6  184.08    6.55
  -1  -3  -6  178.70    6.06
  -1  -3  -6  179.28    6.71
  -1  -3  -6  177.01    5.63
   1   3   7   12.57    0.55
   1   3   7   12.14    0.69
   1   3   7   13.63    1.11
  -1  -3  -7   12.86    0.73
  -1  -3  -7   12.35    0.62
  -1  -3  -7   12.54    0.44
  -1  -3  -7   13.62    0.58
  -1  -3  -7   11.16    0.97
   1   3   8   43.11    1.51
   1   3   8   46.26    1.32
   1   3   8   48.64    2.14
   1   3   8   42.97    1.17
  -1  -3  -8   49.29    1.55
  -1  -3  -8   48.69    2.01
  -1  -3  -8   45.35    1.15
  -1  -3  -8   49.61    1.37
  -1  -3  -8   44.67    1.54
   1   3   9   29.18    1.63
   1   3   9   24.86    0.77
   1   3   9   24.21    0.83
  -1  -3  -9   26.44    1.06
  -1  -3  -9   31.65    1.07
  -1  -3  -9   29.07    0.98
  -1  -3  -9   29.24    1.53
  -1  -3  -9   26.38    0.73
   1   3  10   21.02    1.48
   1   3  10   18.32    0.65
   1   3  10   18.44    0.69
  -1  -3 -10   19.98    1.40
  -1  -3 -10   20.72    0.87
  -1  -3 -10   19.76    0.59
   1   3  11  269.70   10.93
   1   3  11  277.21   10.96
   1   3  11  305.83   13.96
  -1  -3 -11  295.62   12.75
  -1  -3 -11  281.81   10.85
  -1  -3 -11  309.63   12.59
   1   3  12    0.28    0.30
   1   3  12    0.28    0.29
   1   3  12    0.32    0.80
  -1  -3 -12   -0.18    0.79
  -1  -3 -12    0.16    0.41
  -1  -3 -12    0.40    0.22
   1   3  13  398.24   19.49
   1   3  13  354.84   15.37
   1   3  13  306.35   13.89
  -1  -3 -13  356.66   15.25
  -1  -3 -13  399.11   19.50
  -1  -3 -13  375.60   16.55
   1   3  14   42.26    1.36
   1   3  14   45.57    2.53
   1   3  14   40.10    1.35
  -1  -3 -14   45.05    2.53
  -1  -3 -14   46.02    1.70
  -1  -3 -14   40.68    1.15
   1   3  15  243.97   10.65
   1   3  15  267.92   10.81
   1   3  15  313.73   14.63
  -1  -3 -15  310.47   14.66
  -1  -3 -15  281.85   11.63
  -1  -3 -15  257.52   10.35
   1   3  16   66.42    2.19
   1   3  16   84.33    3.97
  -1  -3 -16   77.09    3.90
  -1  -3 -16   71.25    2.49
   1   3  17   34.19    2.30
   1   3  17   28.22    1.03
  -1  -3 -17   35.19    2.45
  -1  -3 -17   31.28    1.49
   1   3  18  167.44    7.92
  -1  -3 -18  164.25    7.99
  -1  -3 -18  150.32    5.83
   1   3  19    2.50    1.24
  -1  -3 -19    3.05    1.31
  -1  -3 -19    2.82    0.66
   1   3  20   65.93    3.36
  -1  -3 -20   53.43    2.08
  -1  -3 -20   59.20    3.65
   1   3  21    8.37    1.66
  -1  -3 -21    9.64    1.76
   1   3  22   16.68    1.95
  -1  -3 -22   15.98    2.09
   1   3  23    4.81    1.49
  -1  -3 -23    3.92    1.63
   1   3  24   -1.64    1.04
  -1  -3 -24    0.73    1.31
   1   4 -24   12.75    2.14
   1   4 -24   16.49    2.28
   1   4 -23    0.39    1.22
   1   4 -23   -0.70    1.28
  -1  -4  23   -0.36    0.98
   1   4 -22   -0.21    1.45
   1   4 -22    2.24    1.54
  -1  -4  22    3.71    0.96
   1   4 -21   -0.02    1.24
   1   4 -21   -0.63    0.91
  -1  -4  21   -0.20    0.88
   1   4 -20    8.60    1.66
   1   4 -20    8.25    1.67
  -1  -4  20    5.37    0.78
  -1  -4  20    8.26    1.04
   1   4 -19    6.85    1.60
   1   4 -19    6.48    1.40
  -1  -4  19    4.15    0.73
  -1  -4  19    6.76    1.10
   1   4 -18   36.02    2.97
   1   4 -18   44.80    3.07
  -1  -4  18   39.71    2.04
  -1  -4  18   33.19    1.63
   1   4 -17  195.17    8.72
   1   4 -17  190.28    9.92
  -1  -4  17  193.00    8.28
  -1  -4  17  177.32    7.43
  -1  -4  17  187.22    9.53
   1   4 -16    1.83    1.32
   1   4 -16    0.06    1.22
  -1  -4  16    1.61    0.83
  -1  -4  16    1.94    1.18
  -1  -4  16    0.87    0.69
   1   4 -15  423.53   24.63
  -1  -4  15  422.47   21.53
  -1  -4  15  432.06   22.21
  -1  -4  15  421.16   23.47
   1   4 -14   38.11    2.86
  -1  -4  14   36.85    1.74
  -1  -4  14   38.66    2.54
  -1  -4  14   36.80    1.90
   1   4 -13  340.76   18.28
  -1  -4  13  340.58   17.07
  -1  -4  13  342.19   15.87
  -1  -4  13  345.68   16.19
   1   4 -12  202.47    9.61
  -1  -4  12  195.62    7.76
  -1  -4  12  208.64    8.14
  -1  -4  12  172.16    8.03
   1   4 -11  252.30   12.18
  -1  -4  11  233.73    9.67
  -1  -4  11  243.74    9.87
  -1  -4  11  235.27   10.58
   1   4 -10  703.27   43.33
  -1  -4  10  685.41   40.34
  -1  -4  10  683.75   41.79
  -1  -4  10  688.90   40.30
   1   4  -9    0.39    1.07
  -1  -4   9    1.25    0.37
  -1  -4   9    0.57    0.53
  -1  -4   9    0.48    0.58
  -1  -4   9    1.54    0.77
   1   4  -8  205.23    9.73
  -1  -4   8  202.22    7.59
  -1  -4   8  215.05    8.82
  -1  -4   8  225.08    8.68
  -1  -4   8  212.76    8.03
   1   4  -7   14.59    1.05
   1   4  -7   12.67    0.56
   1   4  -7   17.10    1.62
  -1  -4   7   14.93    0.82
  -1  -4   7   13.94    0.68
  -1  -4   7   14.49    0.85
  -1  -4   7   14.95    1.11
   1   4  -6   64.36    3.16
   1   4  -6   58.76    2.22
   1   4  -6   52.73    1.77
  -1  -4   6   56.58    1.79
  -1  -4   6   57.99    2.34
  -1  -4   6   58.66    1.84
  -1  -4   6   62.60    2.14
   1   4  -5  225.29    8.23
   1   4  -5  239.33    9.26
   1   4  -5  237.90    9.51
   1   4  -5  205.39    9.82
  -1  -4   5  244.47   10.08
  -1  -4   5  235.23    8.69
  -1  -4   5  239.13    8.97
  -1  -4   5  232.22    8.42
   1   4  -4   93.65    2.82
   1   4  -4   85.95    2.51
   1   4  -4   94.34    2.95
   1   4  -4   92.07    4.20
  -1  -4   4   90.22    2.84
  -1  -4   4   95.00    3.57
  -1  -4   4   93.71    3.29
   1   4  -3   44.84    1.96
   1   4  -3   44.96    1.63
   1   4  -3   44.17    1.44
   1   4  -3   45.38    1.91
  -1  -4   3   44.67    1.95
  -1  -4   3   45.48    1.74
  -1  -4   3   44.62    1.56
   1   4  -2    7.40    0.66
   1   4  -2    8.64    0.58
   1   4  -2    9.28    0.88
   1   4  -2    7.61    0.73
  -1  -4   2    8.72    0.74
  -1  -4   2    8.18    0.93
  -1  -4   2    6.47    0.51
  -1  -4   2    8.99    0.88
   1   4  -1    3.46    0.46
   1   4  -1    4.12    0.64
   1   4  -1    3.10    0.86
   1   4  -1    4.11    0.96
  -1  -4   1    3.31    0.61
  -1  -4   1    3.91    0.53
  -1  -4   1    4.82    0.58
  -1  -4   1    3.15    0.59
   1   4   0   14.29    0.97
   1   4   0   14.55    1.19
   1   4   0   15.82    1.22
   1   4   0   14.41    0.61
  -1  -4   0   14.86    0.94
  -1  -4   0   15.56    0.72
  -1  -4   0   15.09    0.83
  -1  -4   0   14.10    0.96
  -1  -4   0   15.29    0.96
   1   4   1 1293.12   97.12
   1   4   1 1182.78   88.53
   1   4   1 1243.19   92.82
   1   4   1 1238.03   91.07
   1   4   1 1185.97   88.18
  -1  -4  -1 1261.82   94.57
  -1  -4  -1 1271.27   93.25
  -1  -4  -1 1263.25   93.45
  -1  -4  -1 1267.20   95.73
  -1  -4  -1 1228.31   91.32
   1   4   2  453.53   22.34
   1   4   2  442.52   21.29
   1   4   2  461.37   21.36
  -1  -4  -2  466.16   22.33
  -1  -4  -2  464.95   21.41
  -1  -4  -2  460.71   21.20
  -1  -4  -2  447.16   21.16
  -1  -4  -2  479.56   23.34
   1   4   3  538.29   25.87
   1   4   3  532.57   27.01
   1   4   3  529.92   27.83
   1   4   3  521.46   26.71
  -1  -4  -3  541.35   27.12
  -1  -4  -3  521.78   25.90
  -1  -4  -3  527.86   27.07
  -1  -4  -3  535.47   25.91
   1   4   4 1812.04  159.66
   1   4   4 1622.67  143.22
   1   4   4 1754.10  155.47
  -1  -4  -4 1692.19  144.29
  -1  -4  -4 1736.64  151.44
  -1  -4  -4 1612.85  143.80
  -1  -4  -4 1900.63  166.64
   1   4   5   16.64    0.63
   1   4   5   19.90    0.97
   1   4   5   17.67    0.76
  -1  -4  -5   16.92    0.58
  -1  -4  -5   17.73    1.08
  -1  -4  -5   17.49    0.89
   1   4   6  740.86   43.04
   1   4   6  733.70   43.68
   1   4   6  765.40   46.83
  -1  -4  -6  703.89   39.58
  -1  -4  -6  753.74   45.04
  -1  -4  -6  768.41   46.27
  -1  -4  -6  757.76   41.85
  -1  -4  -6  757.92   43.29
   1   4   7  137.37    4.64
   1   4   7  131.15    4.73
   1   4   7  135.86    4.25
  -1  -4  -7  131.47    3.87
  -1  -4  -7  127.96    3.80
  -1  -4  -7  125.86    4.08
  -1  -4  -7  141.22    5.16
   1   4   8  284.61   11.15
   1   4   8  294.51   13.01
   1   4   8  270.12   11.19
  -1  -4  -8  279.30   11.51
  -1  -4  -8  266.42    9.97
  -1  -4  -8  267.43   10.05
  -1  -4  -8  279.81   12.06
   1   4   9  305.01   12.44
   1   4   9  349.87   16.08
  -1  -4  -9  312.86   12.58
  -1  -4  -9  332.79   13.76
  -1  -4  -9  315.23   13.74
  -1  -4  -9  313.77   12.64
   1   4  10    3.05    0.42
   1   4  10    3.72    0.66
  -1  -4 -10    4.61    0.85
  -1  -4 -10    3.21    0.23
  -1  -4 -10    2.60    0.29
   1   4  11  122.00    5.03
   1   4  11  116.62    3.73
  -1  -4 -11  114.72    3.40
  -1  -4 -11  118.71    4.84
  -1  -4 -11  108.57    3.32
   1   4  12   17.24    0.62
   1   4  12   19.61    1.59
  -1  -4 -12   19.29    1.56
  -1  -4 -12   18.75    0.69
  -1  -4 -12   19.02    0.60
   1   4  13   22.25    0.86
   1   4  13   20.24    0.66
   1   4  13   24.98    1.75
  -1  -4 -13   21.53    0.81
  -1  -4 -13   27.40    1.79
  -1  -4 -13   22.14    0.69
   1   4  14    0.98    0.34
   1   4  14    1.04    0.95
   1   4  14    0.23    0.24
  -1  -4 -14    1.02    0.94
  -1  -4 -14    0.43    0.24
  -1  -4 -14    1.01    0.36
   1   4  15    0.17    0.35
   1   4  15    0.67    0.26
   1   4  15    0.61    1.01
  -1  -4 -15    0.08    0.38
  -1  -4 -15   -0.35    1.00
  -1  -4 -15    0.32    0.25
   1   4  16    5.03    1.33
   1   4  16    4.40    0.46
  -1  -4 -16    5.53    0.54
  -1  -4 -16    4.57    0.35
  -1  -4 -16    4.77    1.29
   1   4  17   57.19    3.29
  -1  -4 -17   57.75    3.31
  -1  -4 -17   50.17    1.85
   1   4  18   33.62    1.22
  -1  -4 -18   34.46    1.22
  -1  -4 -18   42.97    2.72
   1   4  19    9.12    1.57
  -1  -4 -19   11.69    1.67
  -1  -4 -19    7.55    0.66
   1   4  20  172.88    8.93
  -1  -4 -20  166.78    8.88
   1   4  21   18.80    2.06
  -1  -4 -21   14.52    2.11
   1   4  22   68.85    3.94
  -1  -4 -22   72.96    4.51
   1   4  23   85.64    4.49
  -1  -4 -23   72.03    4.94
  -1  -4 -24   44.38    3.47
   1   5 -23    1.22    1.20
   1   5 -23    0.79    1.40
   1   5 -22  131.35    7.31
   1   5 -22  131.21    7.07
  -1  -5  22  122.03    5.90
   1   5 -21   50.09    3.37
   1   5 -21   57.72    3.72
  -1  -5  21   45.02    2.47
   1   5 -20  103.08    6.16
   1   5 -20  105.44    5.94
  -1  -5  20   90.07    3.98
  -1  -5  20  106.28    4.79
   1   5 -19  106.37    6.18
   1   5 -19  105.97    5.73
  -1  -5  19  104.86    4.60
  -1  -5  19   92.60    4.04
  -1  -5  19   94.27    5.47
   1   5 -18   27.98    2.48
   1   5 -18   29.96    2.38
  -1  -5  18   24.09    1.55
  -1  -5  18   25.66    1.38
  -1  -5  18   25.72    2.48
   1   5 -17   74.84    4.60
   1   5 -17   76.11    4.25
  -1  -5  17   66.90    4.09
  -1  -5  17   66.18    2.75
  -1  -5  17   71.15    3.03
   1   5 -16    5.45    1.63
  -1  -5  16    5.41    0.76
  -1  -5  16    4.59    1.37
  -1  -5  16    3.62    0.81
   1   5 -15   36.73    2.89
  -1  -5  15   33.02    1.70
  -1  -5  15   33.12    1.62
  -1  -5  15   29.62    2.36
   1   5 -14   10.55    1.77
  -1  -5  14    9.50    1.02
  -1  -5  14    6.55    1.47
  -1  -5  14    8.78    0.87
   1   5 -13    1.20    1.24
  -1  -5  13    0.96    0.56
  -1  -5  13    0.79    0.98
  -1  -5  13    0.39    0.69
   1   5 -12   15.20    1.80
  -1  -5  12   15.26    1.02
  -1  -5  12   13.14    0.94
  -1  -5  12   13.71    1.46
   1   5 -11    2.81    1.24
  -1  -5  11    1.54    0.70
  -1  -5  11    2.71    0.93
  -1  -5  11    1.70    0.61
   1   5 -10  487.38   28.40
  -1  -5  10  493.74   26.75
  -1  -5  10  499.01   25.68
  -1  -5  10  482.03   24.64
   1   5  -9    7.17    1.10
   1   5  -9    4.17    0.63
  -1  -5   9    8.85    0.78
  -1  -5   9    6.54    0.73
   1   5  -8  661.32   42.07
   1   5  -8  705.86   41.25
  -1  -5   8  648.26   37.06
  -1  -5   8  691.95   41.01
   1   5  -7  253.92   10.60
   1   5  -7  246.57   10.94
  -1  -5   7  240.94    9.49
  -1  -5   7  247.87    9.63
  -1  -5   7  229.31    9.94
   1   5  -6  351.55   19.91
   1   5  -6  442.51   20.82
   1   5  -6  433.80   20.53
  -1  -5   6  446.38   21.08
  -1  -5   6  449.98   21.97
  -1  -5   6  455.57   21.02
   1   5  -5  229.12   10.88
   1   5  -5  247.67   10.02
   1   5  -5  228.27    8.67
   1   5  -5  227.61    8.74
  -1  -5   5  242.35   10.27
  -1  -5   5  231.32    8.91
  -1  -5   5  235.92    9.59
   1   5  -4   51.82    1.77
   1   5  -4   49.30    1.64
   1   5  -4   50.94    2.84
   1   5  -4   52.62    2.18
  -1  -5   4   51.70    2.19
  -1  -5   4   53.26    2.06
  -1  -5   4   51.18    1.74
   1   5  -3 1112.86   79.22
   1   5  -3 1092.63   80.71
   1   5  -3 1065.87   75.75
   1   5  -3 1095.21   76.52
  -1  -5   3 1042.00   75.00
  -1  -5   3 1113.38   80.61
  -1  -5   3 1057.14   74.10
  -1  -5   3 1088.53   76.89
   1   5  -2   14.91    0.85
   1   5  -2   15.57    0.70
   1   5  -2   12.53    0.83
   1   5  -2   15.03    1.09
  -1  -5   2   15.16    0.94
  -1  -5   2   16.63    1.15
  -1  -5   2   17.01    0.88
  -1  -5   2   15.92    1.08
   1   5  -1  239.62    9.52
   1   5  -1  256.88    9.63
   1   5  -1  264.69   10.43
   1   5  -1  264.35   11.34
  -1  -5   1  255.24   10.38
  -1  -5   1  257.23    9.97
  -1  -5   1  222.60    9.02
  -1  -5   1  257.47   10.11
   1   5   0  187.31    6.91
   1   5   0  178.18    6.63
   1   5   0  198.40    7.82
   1   5   0  181.35    6.27
  -1  -5   0  189.07    6.95
  -1  -5   0  194.34    7.24
  -1  -5   0  195.19    7.71
  -1  -5   0  183.70    6.52
  -1  -5   0  192.37    6.85
   1   5   1  573.09   29.49
   1   5   1  590.45   31.99
   1   5   1  577.58   31.01
   1   5   1  588.24   32.37
   1   5   1  600.15   32.04
  -1  -5  -1  582.59   31.25
  -1  -5  -1  585.95   31.10
  -1  -5  -1  572.98   30.63
  -1  -5  -1  581.82   30.85
  -1  -5  -1  601.12   31.23
   1   5   2  266.88   11.13
   1   5   2  261.91   10.43
   1   5   2  263.99   11.05
   1   5   2  261.74   10.06
   1   5   2  255.18    9.48
  -1  -5  -2  267.55   10.63
  -1  -5  -2  260.73    9.78
  -1  -5  -2  265.87   10.16
  -1  -5  -2  258.33   10.26
  -1  -5  -2  267.54   10.13
   1   5   3    1.72    0.66
   1   5   3    2.29    0.36
   1   5   3    1.76    0.45
   1   5   3    2.45    0.73
  -1  -5  -3    1.98    0.38
  -1  -5  -3    2.31    0.71
  -1  -5  -3    1.40    0.35
  -1  -5  -3    1.80    0.46
  -1  -5  -3    1.77    0.49
   1   5   4    0.61    0.42
   1   5   4    0.93    0.54
   1   5   4    0.60    0.22
   1   5   4    0.92    0.52
  -1  -5  -4    0.73    0.46
  -1  -5  -4    0.85    0.63
  -1  -5  -4    0.55    0.23
  -1  -5  -4    1.58    0.40
   1   5   5   19.64    0.87
   1   5   5   21.41    1.41
   1   5   5   20.38    1.02
  -1  -5  -5   20.35    1.24
  -1  -5  -5   18.92    0.54
  -1  -5  -5   20.27    0.75
  -1  -5  -5   18.07    0.91
   1   5   6   37.01    1.29
   1   5   6   34.65    1.05
   1   5   6   35.69    1.86
  -1  -5  -6   37.10    1.69
  -1  -5  -6   34.23    1.05
  -1  -5  -6   34.87    1.32
   1   5   7    3.01    0.95
   1   5   7    3.43    0.47
   1   5   7    3.31    0.50
  -1  -5  -7    3.98    0.81
  -1  -5  -7    3.59    0.31
   1   5   8  117.57    4.85
   1   5   8  110.52    3.59
  -1  -5  -8  106.62    3.13
  -1  -5  -8  109.34    4.33
   1   5   9  126.76    5.09
   1   5   9  110.47    3.53
  -1  -5  -9  113.81    3.32
  -1  -5  -9  113.87    2.90
  -1  -5  -9  122.41    4.77
  -1  -5  -9  102.27    2.68
   1   5  10   79.82    2.44
   1   5  10   86.16    3.71
  -1  -5 -10   74.00    2.06
  -1  -5 -10   80.82    3.38
   1   5  11  322.95   14.53
   1   5  11  306.60   12.95
  -1  -5 -11  330.75   15.28
  -1  -5 -11  298.45   12.05
  -1  -5 -11  293.46   11.32
   1   5  12    0.02    0.40
   1   5  12    1.57    0.67
  -1  -5 -12    0.40    0.25
  -1  -5 -12    1.39    0.82
  -1  -5 -12    0.50    0.21
   1   5  13  324.29   14.18
   1   5  13  390.85   19.49
  -1  -5 -13  336.42   14.03
  -1  -5 -13  389.46   19.23
  -1  -5 -13  320.11   13.99
   1   5  14  112.40    5.15
   1   5  14   93.78    3.25
  -1  -5 -14   93.92    2.77
  -1  -5 -14  108.60    4.84
   1   5  15  171.85    6.40
   1   5  15  195.59    9.08
  -1  -5 -15  183.57    8.63
  -1  -5 -15  162.43    5.65
   1   5  16  227.41    9.28
   1   5  16  268.37   13.09
  -1  -5 -16  218.82    8.50
  -1  -5 -16  264.87   12.74
   1   5  17   15.59    0.80
   1   5  17   22.47    1.95
  -1  -5 -17   17.34    1.92
  -1  -5 -17   15.29    0.63
   1   5  18   61.02    3.42
   1   5  18   46.24    1.64
  -1  -5 -18   46.13    1.51
  -1  -5 -18   55.38    3.27
   1   5  19    9.62    1.66
  -1  -5 -19    7.20    1.63
   1   5  20   26.37    2.45
  -1  -5 -20   26.38    2.46
   1   5  21   -0.97    1.00
  -1  -5 -21    0.61    0.85
   1   5  22   -0.29    1.29
  -1  -5 -22    2.44    1.39
   1   5  23    0.52    1.24
  -1  -5 -23   -0.33    1.22
   1   5  24   -0.05    1.12
  -1  -5 -24    1.80    1.15
   1   6 -23   -0.76    1.38
   1   6 -23    0.37    1.30
   1   6 -22    7.99    2.07
   1   6 -22    9.36    1.86
   1   6 -21    2.42    1.38
   1   6 -21    2.07    1.53
  -1  -6  21    1.96    0.85
   1   6 -20   30.00    2.93
   1   6 -20   25.25    1.95
  -1  -6  20   22.23    2.55
  -1  -6  20   24.87    1.62
  -1  -6  20   27.68    1.64
   1   6 -19   68.27    4.28
   1   6 -19   68.87    4.74
  -1  -6  19   68.89    4.22
  -1  -6  19   70.21    3.33
  -1  -6  19   62.97    2.92
   1   6 -18   20.95    2.58
  -1  -6  18   18.92    1.65
  -1  -6  18   21.79    1.39
  -1  -6  18   20.97    1.42
   1   6 -17  144.44    8.15
  -1  -6  17  142.36    6.05
  -1  -6  17  128.90    6.98
  -1  -6  17  151.12    6.12
   1   6 -16    7.03    1.94
  -1  -6  16    6.58    1.50
  -1  -6  16    7.42    0.88
  -1  -6  16    7.91    1.03
   1   6 -15  295.10   16.40
  -1  -6  15  277.42   12.97
  -1  -6  15  277.20   13.18
  -1  -6  15  289.59   13.10
   1   6 -14  100.42    5.84
  -1  -6  14  105.30    3.95
  -1  -6  14  100.20    3.98
  -1  -6  14  103.99    5.06
   1   6 -13  205.10   10.82
  -1  -6  13  218.29    8.75
  -1  -6  13  199.07    8.26
  -1  -6  13  197.09    8.55
   1   6 -12  195.02    9.98
  -1  -6  12  192.04    7.60
  -1  -6  12  187.65    8.64
  -1  -6  12  185.04    7.78
   1   6 -11   85.86    4.90
  -1  -6  11   86.92    3.39
  -1  -6  11   87.45    3.05
  -1  -6  11   88.39    3.56
   1   6 -10  337.41   15.61
   1   6 -10  329.71   17.59
  -1  -6  10  330.75   15.02
  -1  -6  10  309.77   13.67
   1   6  -9    6.75    0.96
   1   6  -9    5.83    1.09
  -1  -6   9    5.26    0.58
  -1  -6   9    6.36    1.05
   1   6  -8  118.59    5.15
   1   6  -8  126.54    4.90
  -1  -6   8  120.98    4.99
  -1  -6   8  120.74    4.24
   1   6  -7    1.78    0.73
   1   6  -7    0.29    1.14
  -1  -6   7    1.18    0.76
  -1  -6   7    1.27    0.44
   1   6  -6   22.89    1.06
   1   6  -6   19.04    1.99
  -1  -6   6   22.99    1.37
   1   6  -5   30.30    1.60
   1   6  -5   26.04    1.04
   1   6  -5   27.93    2.14
  -1  -6   5   27.77    1.15
  -1  -6   5   27.96    1.51
   1   6  -4   35.76    1.27
   1   6  -4   35.73    2.42
   1   6  -4   38.47    1.87
   1   6  -4   37.42    1.47
  -1  -6   4   38.27    1.71
  -1  -6   4   40.33    1.79
  -1  -6   4   37.83    1.55
  -1  -6   4   35.88    1.40
   1   6  -3  153.02    5.66
   1   6  -3  173.37    6.82
   1   6  -3  155.63    5.44
   1   6  -3  158.65    7.28
  -1  -6   3  167.77    6.01
  -1  -6   3  161.63    6.54
  -1  -6   3  169.94    6.63
  -1  -6   3  157.49    5.95
   1   6  -2   11.60    0.80
   1   6  -2   10.80    0.58
   1   6  -2   13.17    1.37
   1   6  -2   12.46    0.65
  -1  -6   2   11.37    1.12
  -1  -6   2   12.28    0.95
  -1  -6   2   13.34    0.78
  -1  -6   2   11.51    0.89
   1   6  -1  305.23   13.36
   1   6  -1  318.22   13.23
   1   6  -1  337.32   15.36
   1   6  -1  325.69   15.23
  -1  -6   1  319.31   13.78
  -1  -6   1  328.60   13.89
  -1  -6   1  337.51   14.91
  -1  -6   1  320.47   13.33
  -1  -6   1  315.19   14.41
   1   6   0  109.25    3.45
   1   6   0  107.51    3.27
   1   6   0  112.55    4.35
   1   6   0  113.87    4.50
  -1  -6   0  113.87    3.82
  -1  -6   0  111.77    3.79
  -1  -6   0  108.45    3.43
  -1  -6   0  109.14    3.55
  -1  -6   0  113.66    4.41
   1   6   1  513.43   27.25
   1   6   1  522.19   26.91
   1   6   1  505.77   25.99
   1   6   1  493.97   24.46
  -1  -6  -1  522.49   26.79
  -1  -6  -1  518.13   25.85
  -1  -6  -1  513.34   26.24
  -1  -6  -1  535.35   27.14
  -1  -6  -1  505.77   25.64
   1   6   2  822.30   53.43
   1   6   2  867.39   54.34
   1   6   2  852.87   54.81
   1   6   2  843.01   53.70
   1   6   2  808.03   49.95
  -1  -6  -2  842.44   53.38
  -1  -6  -2  869.80   56.00
  -1  -6  -2  859.87   54.52
  -1  -6  -2  879.04   54.98
  -1  -6  -2  852.23   52.93
   1   6   3   51.48    2.16
   1   6   3   50.15    1.71
   1   6   3   49.28    1.61
   1   6   3   53.27    2.26
  -1  -6  -3   50.60    1.73
  -1  -6  -3   51.85    2.20
  -1  -6  -3   50.39    1.47
  -1  -6  -3   51.07    1.77
  -1  -6  -3   52.40    1.60
   1   6   4  689.49   40.33
   1   6   4  719.30   40.27
   1   6   4  667.30   39.13
   1   6   4  687.99   40.78
  -1  -6  -4  693.29   40.17
  -1  -6  -4  682.78   40.16
  -1  -6  -4  741.66   41.54
  -1  -6  -4  714.80   40.50
  -1  -6  -4  700.56   41.54
   1   6   5   38.56    1.67
   1   6   5   42.90    2.06
   1   6   5   37.11    1.00
   1   6   5   35.72    1.13
  -1  -6  -5   38.55    1.08
  -1  -6  -5   36.77    1.41
  -1  -6  -5   39.41    1.41
  -1  -6  -5   40.65    1.51
  -1  -6  -5   42.32    1.35
   1   6   6  424.35   20.43
   1   6   6  446.32   21.30
   1   6   6  424.66   21.69
  -1  -6  -6  463.50   22.71
  -1  -6  -6  431.87   19.94
  -1  -6  -6  387.82   16.70
   1   6   7   30.51    1.43
   1   6   7   27.90    1.15
  -1  -6  -7   27.11    0.85
  -1  -6  -7   26.91    1.58
   1   6   8  187.95    7.04
   1   6   8  198.61    8.54
  -1  -6  -8  193.98    8.08
  -1  -6  -8  188.43    6.57
   1   6   9  180.76    7.25
   1   6   9  184.36    6.72
  -1  -6  -9  188.73    7.86
  -1  -6  -9  174.39    6.02
   1   6  10   28.88    1.94
   1   6  10   27.17    1.04
  -1  -6 -10   25.76    0.80
  -1  -6 -10   27.77    1.70
   1   6  11    5.49    0.52
  -1  -6 -11    6.59    1.04
  -1  -6 -11    4.56    0.41
   1   6  12   25.87    1.93
   1   6  12   22.36    0.92
  -1  -6 -12   21.79    0.70
  -1  -6 -12   24.63    1.73
   1   6  13   13.03    1.61
   1   6  13   13.12    0.84
  -1  -6 -13   11.34    0.55
  -1  -6 -13   14.46    1.42
   1   6  14    3.37    1.24
   1   6  14    4.76    0.59
  -1  -6 -14    3.58    1.22
  -1  -6 -14    2.54    0.35
   1   6  15   19.13    0.88
   1   6  15   20.83    2.14
  -1  -6 -15   26.39    2.07
   1   6  16   83.18    2.89
   1   6  16  101.33    5.17
  -1  -6 -16  104.27    5.03
   1   6  17    5.34    0.62
   1   6  17    8.62    1.53
  -1  -6 -17    6.06    1.45
   1   6  18  165.72    8.25
   1   6  18  129.68    5.04
  -1  -6 -18  158.03    7.88
   1   6  19    3.96    1.44
  -1  -6 -19    3.11    1.36
   1   6  20  109.61    6.04
  -1  -6 -20  101.69    5.77
   1   6  21   81.88    5.03
  -1  -6 -21   81.54    4.86
   1   6  22   86.64    5.10
  -1  -6 -22   73.65    4.79
   1   6  23   62.83    4.23
  -1  -6 -23   60.29    4.14
   1   6  24    0.05    1.15
  -1  -6 -24    1.40    1.34
   1   7 -22   77.72    4.88
   1   7 -22   79.58    5.53
   1   7 -21   22.80    2.80
   1   7 -21   20.35    2.46
  -1  -7  21   24.00    2.42
   1   7 -20   36.37    3.52
   1   7 -20   44.78    3.14
  -1  -7  20   31.13    1.79
  -1  -7  20   35.27    1.98
  -1  -7  20   40.20    2.97
   1   7 -19   51.05    3.87
  -1  -7  19   39.14    2.00
  -1  -7  19   45.30    2.17
  -1  -7  19   40.46    3.07
   1   7 -18    4.07    1.76
  -1  -7  18    2.53    1.31
  -1  -7  18    3.35    0.78
  -1  -7  18    2.63    0.78
   1   7 -17   17.53    2.32
  -1  -7  17   12.53    1.02
  -1  -7  17   10.50    1.06
  -1  -7  17   12.34    1.75
   1   7 -16    9.13    1.91
  -1  -7  16    7.89    1.56
  -1  -7  16    7.51    0.85
  -1  -7  16    5.94    1.09
   1   7 -15    0.66    1.62
  -1  -7  15    2.80    0.66
  -1  -7  15    4.03    0.92
  -1  -7  15    0.91    1.25
   1   7 -14    8.79    1.79
  -1  -7  14    9.37    1.39
  -1  -7  14    6.40    1.06
  -1  -7  14    6.59    0.76
   1   7 -13   21.61    2.46
  -1  -7  13   21.76    1.12
  -1  -7  13   23.93    1.94
  -1  -7  13   21.17    1.34
   1   7 -12  106.21    5.99
  -1  -7  12  111.31    4.14
  -1  -7  12  111.74    5.14
  -1  -7  12  108.97    4.23
   1   7 -11   26.79    1.62
   1   7 -11   19.67    1.85
  -1  -7  11   22.25    1.05
  -1  -7  11   21.91    1.37
   1   7 -10  679.04   44.80
   1   7 -10  707.60   42.20
  -1  -7  10  649.63   37.84
  -1  -7  10  656.90   39.27
   1   7  -9   39.27    2.03
   1   7  -9   37.32    2.87
  -1  -7   9   37.27    2.15
  -1  -7   9   35.26    1.51
   1   7  -8  550.24   30.33
   1   7  -8  519.09   31.82
  -1  -7   8  540.71   28.40
  -1  -7   8  553.68   30.76
   1   7  -7  146.62    5.96
   1   7  -7  136.53    7.03
  -1  -7   7  146.20    5.34
  -1  -7   7  145.89    5.07
   1   7  -6  443.40   25.45
   1   7  -6  473.14   23.60
  -1  -7   6  470.45   24.29
   1   7  -5  633.32   35.51
   1   7  -5  596.23   36.00
  -1  -7   5  543.77   30.83
   1   7  -4  284.54   13.54
   1   7  -4  289.69   12.26
   1   7  -4  308.25   14.04
  -1  -7   4  318.81   14.54
  -1  -7   4  302.02   13.39
   1   7  -3  602.32   34.65
   1   7  -3  583.81   31.98
   1   7  -3  594.96   34.02
  -1  -7   3  624.14   34.70
  -1  -7   3  586.98   34.05
  -1  -7   3  619.48   35.18
   1   7  -2  107.27    3.54
   1   7  -2  115.40    5.09
   1   7  -2  105.83    3.81
   1   7  -2  113.62    4.58
  -1  -7   2  116.16    4.70
  -1  -7   2  109.03    3.43
  -1  -7   2  115.34    4.12
  -1  -7   2  112.10    4.26
   1   7  -1  197.84    7.56
   1   7  -1  213.90    9.44
   1   7  -1  218.60    8.67
   1   7  -1  208.73    7.78
  -1  -7   1  221.88    8.66
  -1  -7   1  229.14    9.16
  -1  -7   1  221.60    8.68
  -1  -7   1  218.14    9.26
  -1  -7   1  213.41    7.94
   1   7   0   25.07    1.63
   1   7   0   25.70    1.58
   1   7   0   23.57    0.81
   1   7   0   22.80    1.09
  -1  -7   0   22.89    0.97
  -1  -7   0   25.77    1.23
  -1  -7   0   25.23    1.18
  -1  -7   0   26.50    1.14
  -1  -7   0   26.85    1.21
   1   7   1    0.07    0.78
   1   7   1   -0.45    0.46
   1   7   1    0.98    0.35
   1   7   1   -0.05    0.53
  -1  -7  -1    0.44    0.33
  -1  -7  -1    0.40    0.49
  -1  -7  -1    1.17    0.50
  -1  -7  -1   -0.19    0.76
  -1  -7  -1    0.82    0.29
   1   7   2    8.63    0.71
   1   7   2   10.57    0.73
   1   7   2    9.35    0.48
   1   7   2    9.57    1.09
   1   7   2   11.55    0.75
  -1  -7  -2   10.58    0.73
  -1  -7  -2   11.37    0.62
  -1  -7  -2   12.07    1.12
  -1  -7  -2   10.45    0.52
  -1  -7  -2   10.73    0.67
   1   7   3   13.63    1.14
   1   7   3   11.49    0.77
   1   7   3   12.96    0.74
   1   7   3   10.24    1.09
  -1  -7  -3   11.97    0.58
  -1  -7  -3   12.26    0.79
  -1  -7  -3   11.81    0.75
  -1  -7  -3   13.61    1.20
  -1  -7  -3   11.81    0.73
   1   7   4  148.49    5.86
   1   7   4  135.11    4.82
   1   7   4  137.57    5.47
   1   7   4  138.94    4.57
  -1  -7  -4  140.31    4.61
  -1  -7  -4  137.83    4.66
  -1  -7  -4  139.41    4.88
  -1  -7  -4  143.91    5.68
   1   7   5   62.36    2.70
   1   7   5   56.19    1.55
   1   7   5   50.60    2.23
  -1  -7  -5   55.21    1.81
  -1  -7  -5   54.67    2.49
  -1  -7  -5   52.93    1.46
  -1  -7  -5   56.12    1.93
   1   7   6  238.51   10.07
   1   7   6  236.95    8.28
   1   7   6  264.46   11.50
  -1  -7  -6  224.47    7.94
  -1  -7  -6  258.62   11.08
  -1  -7  -6  247.39    9.54
  -1  -7  -6  244.35    9.48
   1   7   7  195.78    8.04
   1   7   7  216.41    9.47
  -1  -7  -7  213.17    9.00
  -1  -7  -7  198.55    7.33
   1   7   8  228.27    9.32
   1   7   8  257.06   11.46
  -1  -7  -8  221.47    8.51
  -1  -7  -8  240.20   10.53
   1   7   9  421.22   20.74
   1   7   9  447.69   22.63
  -1  -7  -9  407.23   19.51
  -1  -7  -9  450.84   23.15
   1   7  10    0.95    0.48
   1   7  10    0.08    0.99
  -1  -7 -10    0.77    0.62
  -1  -7 -10    1.04    0.27
   1   7  11  620.25   36.58
   1   7  11  554.91   30.47
  -1  -7 -11  519.17   28.59
  -1  -7 -11  612.89   35.21
   1   7  12   -0.17    1.04
   1   7  12    0.56    0.44
  -1  -7 -12    0.51    0.24
  -1  -7 -12    0.97    0.90
   1   7  13  161.95    7.60
   1   7  13  156.23    5.96
  -1  -7 -13  157.05    7.02
  -1  -7 -13  130.54    4.57
   1   7  14  199.81    9.40
   1   7  14  178.27    7.02
  -1  -7 -14  149.30    5.55
  -1  -7 -14  184.87    8.46
   1   7  15  114.08    4.18
   1   7  15  138.66    6.77
  -1  -7 -15  132.18    6.30
   1   7  16   89.37    5.11
  -1  -7 -16   92.60    5.01
   1   7  17    5.05    1.49
   1   7  17    3.34    0.61
  -1  -7 -17    0.21    1.36
   1   7  18   51.13    3.60
  -1  -7 -18   55.72    3.50
   1   7  19    1.04    1.22
  -1  -7 -19   -0.81    1.15
   1   7  20    4.31    1.51
  -1  -7 -20    1.37    1.43
   1   7  21   -0.31    1.36
  -1  -7 -21   -1.75    1.31
   1   7  22    2.57    1.61
  -1  -7 -22    5.08    1.58
   1   7  23   21.55    2.56
  -1  -7 -23   22.12    2.42
   1   7  24   14.46    2.18
  -1  -7 -24   13.20    2.17
   1   8 -22   30.95    2.73
   1   8 -22   28.08    3.12
  -1  -8  22   23.41    2.55
   1   8 -21   28.61    2.61
   1   8 -21   25.45    3.09
  -1  -8  21   24.85    2.48
   1   8 -20   19.19    2.91
  -1  -8  20   21.66    1.45
  -1  -8  20   23.47    2.28
   1   8 -19  137.04    8.43
  -1  -8  19  118.62    5.34
  -1  -8  19  133.83    7.02
  -1  -8  19  132.91    5.75
   1   8 -18    7.00    2.25
  -1  -8  18   10.43    1.07
  -1  -8  18   10.28    1.00
  -1  -8  18    9.53    1.71
   1   8 -17  185.41   11.29
  -1  -8  17  202.89    8.75
  -1  -8  17  185.92    8.29
  -1  -8  17  191.98    8.84
   1   8 -16   13.67    2.47
  -1  -8  16   15.48    1.41
  -1  -8  16   15.98    1.04
  -1  -8  16   15.68    1.86
   1   8 -15  168.66    9.68
  -1  -8  15  175.44    7.12
  -1  -8  15  169.15    7.53
  -1  -8  15  162.78    8.14
   1   8 -14   78.53    5.21
  -1  -8  14   83.50    3.90
  -1  -8  14   87.04    3.35
  -1  -8  14   87.92    4.49
   1   8 -13   51.77    4.02
  -1  -8  13   53.58    2.11
  -1  -8  13   60.57    3.25
  -1  -8  13   56.70    2.79
   1   8 -12  275.62   15.04
   1   8 -12  268.96   11.73
  -1  -8  12  268.31   11.46
  -1  -8  12  269.11   13.23
   1   8 -11    1.73    0.95
   1   8 -11    1.29    1.44
  -1  -8  11    1.73    0.51
  -1  -8  11    2.16    0.74
   1   8 -10  116.93    4.97
   1   8 -10  104.86    6.07
  -1  -8  10  114.36    5.09
  -1  -8  10  108.94    3.84
   1   8  -9    0.44    1.32
   1   8  -9    0.47    0.85
  -1  -8   9    0.71    0.49
  -1  -8   9    1.80    0.89
   1   8  -8   13.71    1.37
   1   8  -8   14.50    2.03
  -1  -8   8   15.58    0.95
  -1  -8   8   16.16    1.37
   1   8  -7    6.71    1.16
   1   8  -7    7.25    1.12
  -1  -8   7    7.37    1.07
   1   8  -6    1.69    0.88
   1   8  -6    4.08    1.28
  -1  -8   6    1.12    0.84
   1   8  -5  118.53    6.01
   1   8  -5  128.33    5.33
  -1  -8   5  129.34    5.08
  -1  -8   5  124.45    4.73
   1   8  -4   10.72    0.93
   1   8  -4   11.49    1.65
  -1  -8   4   11.43    1.09
  -1  -8   4   13.61    1.28
   1   8  -3  798.44   50.85
   1   8  -3  809.76   54.99
  -1  -8   3  840.69   54.80
  -1  -8   3  802.85   51.27
  -1  -8   3  815.49   50.65
   1   8  -2    6.47    1.34
   1   8  -2    6.89    0.58
   1   8  -2    9.98    1.14
  -1  -8   2    8.91    0.79
  -1  -8   2   10.24    1.15
  -1  -8   2    7.78    0.56
   1   8  -1  191.44    7.01
   1   8  -1  206.15    9.05
   1   8  -1  210.47    9.08
  -1  -8   1  193.01    7.18
  -1  -8   1  197.37    7.77
  -1  -8   1  202.69    7.95
  -1  -8   1  193.38    7.89
   1   8   0  293.86   13.29
   1   8   0  298.84   13.61
   1   8   0  267.72   11.00
  -1  -8   0  299.70   13.78
  -1  -8   0  280.10   12.14
  -1  -8   0  275.22   11.74
  -1  -8   0  277.02   11.47
   1   8   1  355.48   17.10
   1   8   1  320.58   13.99
   1   8   1  363.71   16.85
  -1  -8  -1  329.61   14.71
  -1  -8  -1  338.00   15.04
  -1  -8  -1  338.05   15.23
  -1  -8  -1  355.29   17.59
   1   8   2  383.98   18.07
   1   8   2  343.05   15.20
   1   8   2  320.31   15.23
   1   8   2  381.41   17.59
  -1  -8  -2  394.79   19.49
  -1  -8  -2  377.44   17.01
  -1  -8  -2  371.51   16.88
   1   8   3    1.86    0.45
   1   8   3    2.09    0.89
   1   8   3    2.75    0.58
  -1  -8  -3    1.81    0.48
  -1  -8  -3    1.63    0.39
   1   8   4  768.98   47.73
   1   8   4  696.92   43.75
   1   8   4  748.64   44.37
  -1  -8  -4  740.47   44.10
  -1  -8  -4  728.54   45.80
  -1  -8  -4  735.68   43.78
   1   8   5    8.77    1.07
   1   8   5    8.87    0.50
   1   8   5    9.82    0.82
  -1  -8  -5   10.74    1.13
  -1  -8  -5    9.77    0.52
  -1  -8  -5   10.43    0.69
   1   8   6   99.90    2.97
   1   8   6  106.06    4.06
   1   8   6  117.40    4.84
  -1  -8  -6  112.05    3.87
  -1  -8  -6  100.91    3.02
  -1  -8  -6  105.48    4.49
   1   8   7  277.23   12.88
   1   8   7  258.60   11.52
  -1  -8  -7  281.61   12.84
  -1  -8  -7  265.66   11.16
   1   8   8   20.83    1.14
   1   8   8   17.90    1.26
  -1  -8  -8   20.00    1.54
   1   8   9   19.84    1.78
   1   8   9   16.79    1.25
  -1  -8  -9   20.32    1.61
   1   8  10   20.52    1.81
   1   8  10   14.18    1.01
  -1  -8 -10   17.71    1.60
   1   8  11    6.10    1.04
   1   8  11    5.59    0.72
  -1  -8 -11    6.33    0.87
   1   8  12   15.96    1.10
   1   8  12   17.45    1.87
  -1  -8 -12   17.84    1.69
   1   8  13   95.09    3.51
   1   8  13  101.33    5.24
  -1  -8 -13   89.74    3.82
   1   8  14   47.24    3.19
   1   8  14   43.17    1.73
  -1  -8 -14   46.95    2.81
   1   8  15    8.46    1.62
   1   8  15    5.33    0.64
  -1  -8 -15    8.78    1.41
   1   8  16  216.65   11.19
   1   8  16  189.36    7.85
  -1  -8 -16  220.57   10.98
   1   8  17   11.71    0.99
   1   8  17   16.03    2.01
  -1  -8 -17   17.32    1.89
   1   8  18  138.79    6.70
  -1  -8 -18  148.32    7.75
   1   8  19   38.71    3.20
  -1  -8 -19   38.76    2.98
   1   8  20  121.03    6.92
  -1  -8 -20  120.23    6.79
   1   8  21   27.87    2.44
  -1  -8 -21   28.25    2.63
   1   8  22    4.61    1.54
  -1  -8 -22    6.76    1.64
   1   8  23   52.45    4.00
  -1  -8 -23   50.88    3.78
   1   9 -21    8.76    2.17
  -1  -9  21    6.69    1.71
   1   9 -20    7.23    2.12
  -1  -9  20    5.55    1.54
  -1  -9  20    4.08    1.10
   1   9 -19   26.39    3.15
  -1  -9  19   24.84    1.78
  -1  -9  19   24.06    2.41
   1   9 -18    0.20    1.61
  -1  -9  18    0.57    0.74
  -1  -9  18    1.50    1.25
   1   9 -17    1.25    1.83
  -1  -9  17    2.72    1.01
  -1  -9  17    3.96    0.88
  -1  -9  17    2.80    0.73
   1   9 -16    6.44    1.85
  -1  -9  16    4.52    0.72
  -1  -9  16    4.06    1.04
  -1  -9  16    2.01    0.99
   1   9 -15   12.10    2.31
  -1  -9  15   16.61    1.76
  -1  -9  15   12.79    1.37
  -1  -9  15   11.67    0.93
   1   9 -14   25.98    2.80
  -1  -9  14   24.89    1.81
  -1  -9  14   25.68    2.20
  -1  -9  14   24.34    1.23
   1   9 -13   42.32    3.52
  -1  -9  13   42.15    2.73
  -1  -9  13   41.81    1.73
   1   9 -12  104.60    6.29
   1   9 -12  116.61    5.21
  -1  -9  12  109.62    4.04
  -1  -9  12  109.72    5.35
   1   9 -11   22.57    1.73
   1   9 -11   21.20    1.84
  -1  -9  11   22.64    1.12
  -1  -9  11   22.46    1.87
   1   9 -10  304.91   16.91
   1   9 -10  297.81   14.46
  -1  -9  10  287.09   14.28
  -1  -9  10  294.43   12.89
   1   9  -9   55.53    3.93
   1   9  -9   56.68    2.91
  -1  -9   9   57.60    2.23
  -1  -9   9   58.99    3.01
   1   9  -8  248.24   13.56
   1   9  -8  259.67   12.10
  -1  -9   8  260.33   12.01
   1   9  -7  298.04   16.58
   1   9  -7  324.31   15.60
  -1  -9   7  320.58   15.41
   1   9  -6  174.85    9.32
   1   9  -6  183.57    8.20
  -1  -9   6  197.83    8.32
   1   9  -5  413.89   24.17
   1   9  -5  444.70   23.63
  -1  -9   5  462.94   24.59
  -1  -9   5  448.71   23.20
   1   9  -4    2.41    1.30
   1   9  -4    2.84    0.99
  -1  -9   4    2.62    0.83
  -1  -9   4    3.83    0.73
   1   9  -3  149.60    7.16
   1   9  -3  147.72    5.72
  -1  -9   3  148.85    5.69
  -1  -9   3  161.33    6.78
   1   9  -2    1.40    1.00
   1   9  -2    1.10    0.90
  -1  -9   2    1.05    0.69
  -1  -9   2    1.31    0.91
   1   9  -1   60.14    3.08
   1   9  -1   63.12    2.58
  -1  -9   1   64.35    2.56
  -1  -9   1   64.60    3.09
   1   9   0    0.58    0.73
   1   9   0   -0.01    0.39
   1   9   0    1.99    0.92
  -1  -9   0    1.94    0.88
  -1  -9   0    1.72    0.56
  -1  -9   0    0.78    0.63
   1   9   1    0.32    0.38
   1   9   1    1.48    0.85
   1   9   1    0.07    0.75
  -1  -9  -1    0.36    0.59
  -1  -9  -1    0.43    0.51
  -1  -9  -1    1.34    0.86
   1   9   2  116.42    4.08
   1   9   2  141.28    5.21
   1   9   2  127.49    4.68
   1   9   2  133.80    5.77
  -1  -9  -2  132.24    4.70
  -1  -9  -2  137.02    5.85
  -1  -9  -2  134.74    4.90
   1   9   3  121.10    5.19
   1   9   3  122.32    4.96
   1   9   3  120.03    4.32
  -1  -9  -3  126.95    5.32
  -1  -9  -3  120.57    4.12
  -1  -9  -3  116.66    4.26
   1   9   4  100.72    4.29
   1   9   4   96.48    4.27
   1   9   4   98.77    3.26
  -1  -9  -4  104.24    3.51
  -1  -9  -4   97.97    3.40
  -1  -9  -4   99.76    4.37
   1   9   5    1.59    0.42
   1   9   5    2.04    0.95
   1   9   5    1.36    0.88
  -1  -9  -5    2.19    0.40
  -1  -9  -5    4.03    0.96
  -1  -9  -5    2.62    0.54
   1   9   6  328.21   15.85
   1   9   6  320.15   15.04
   1   9   6  312.90   12.91
  -1  -9  -6  310.01   13.67
  -1  -9  -6  314.01   15.12
  -1  -9  -6  310.13   12.90
   1   9   7   27.84    1.91
   1   9   7   26.80    1.45
  -1  -9  -7   26.88    1.21
  -1  -9  -7   25.61    1.81
   1   9   8  113.86    5.22
   1   9   8  105.95    4.37
  -1  -9  -8  111.23    4.99
  -1  -9  -8  110.18    3.97
   1   9   9  688.77   47.35
   1   9   9  811.19   52.21
  -1  -9  -9  832.08   54.75
  -1  -9  -9  798.82   50.10
   1   9  10    8.80    1.04
   1   9  10    8.75    1.53
  -1  -9 -10    9.99    1.01
   1   9  11  279.79   12.72
   1   9  11  299.52   15.25
  -1  -9 -11  276.93   13.76
   1   9  12   29.37    2.55
   1   9  12   30.06    1.64
  -1  -9 -12   33.92    2.32
   1   9  13  233.49   10.34
   1   9  13  263.84   13.52
  -1  -9 -13  248.89   12.40
   1   9  14   13.19    0.97
   1   9  14   19.47    2.05
  -1  -9 -14   17.48    1.76
   1   9  15   26.25    2.38
   1   9  15   20.84    1.12
  -1  -9 -15   25.10    2.10
   1   9  16   36.18    2.89
   1   9  16   30.03    1.45
  -1  -9 -16   35.38    2.52
   1   9  17    0.33    0.46
   1   9  17   -0.25    0.93
  -1  -9 -17    0.81    1.18
   1   9  18    1.04    1.49
  -1  -9 -18    2.49    1.37
   1   9  19   -1.84    1.41
  -1  -9 -19    0.06    1.28
   1   9  20    4.72    1.75
  -1  -9 -20    3.42    1.49
   1   9  21   41.56    3.41
  -1  -9 -21   35.24    3.00
   1   9  22   14.82    2.22
  -1  -9 -22    9.76    1.92
   1   9  23   24.10    2.84
  -1  -9 -23   25.62    2.51
   1  10 -21   43.25    4.11
  -1 -10  21   41.30    3.18
   1  10 -20   49.49    4.23
  -1 -10  20   42.56    2.30
  -1 -10  20   52.43    3.60
   1  10 -19  147.01    9.21
  -1 -10  19  143.67    7.61
  -1 -10  19  127.15    5.99
   1  10 -18    3.72    1.94
  -1 -10  18    3.58    1.44
  -1 -10  18    2.93    1.09
   1  10 -17  175.06    9.58
  -1 -10  17  185.21    9.58
  -1 -10  17  178.41    8.24
   1  10 -16    6.96    2.14
  -1 -10  16    6.24    1.50
  -1 -10  16    6.52    1.26
  -1 -10  16    6.51    0.82
   1  10 -15   41.96    3.61
  -1 -10  15   35.62    2.76
  -1 -10  15   37.95    2.38
  -1 -10  15   39.95    1.70
   1  10 -14  138.05    8.13
  -1 -10  14  131.89    5.08
  -1 -10  14  129.88    6.60
  -1 -10  14  129.89    5.75
   1  10 -13    5.69    1.52
   1  10 -13    9.34    1.25
  -1 -10  13    9.64    0.79
  -1 -10  13    9.20    1.57
   1  10 -12   87.58    5.70
   1  10 -12   92.72    4.61
  -1 -10  12   91.43    4.80
  -1 -10  12   91.85    3.41
   1  10 -11    1.64    1.57
   1  10 -11    3.14    1.10
  -1 -10  11    1.61    0.57
  -1 -10  11    1.18    1.12
   1  10 -10    2.34    1.05
   1  10 -10    3.04    1.57
  -1 -10  10    1.88    0.56
  -1 -10  10    1.53    1.08
   1  10  -9   31.04    2.09
   1  10  -9   28.65    2.80
  -1 -10   9   31.10    2.09
  -1 -10   9   28.02    1.27
   1  10  -8   15.11    1.64
   1  10  -8   16.33    2.28
  -1 -10   8   15.48    1.53
   1  10  -7   77.99    4.74
   1  10  -7   75.32    3.81
  -1 -10   7   83.88    3.77
   1  10  -6   65.21    3.41
   1  10  -6   71.26    3.46
  -1 -10   6   69.36    3.25
   1  10  -5  261.39   12.47
   1  10  -5  249.66   13.32
  -1 -10   5  273.35   13.05
  -1 -10   5  263.22   12.02
   1  10  -4    5.84    0.85
   1  10  -4    4.34    1.45
  -1 -10   4    6.13    1.00
  -1 -10   4    6.40    1.22
   1  10  -3  138.48    6.34
   1  10  -3  155.13    7.35
  -1 -10   3  157.18    6.90
  -1 -10   3  149.21    6.07
   1  10  -2  155.97    6.97
   1  10  -2  157.20    7.41
  -1 -10   2  161.65    6.41
  -1 -10   2  158.80    7.10
   1  10  -1  361.19   18.41
   1  10  -1  354.92   18.19
  -1 -10   1  348.40   17.56
  -1 -10   1  341.87   16.13
   1  10   0  397.54   19.92
   1  10   0  419.50   21.71
  -1 -10   0  399.90   19.62
  -1 -10   0  382.85   20.14
   1  10   1  134.69    5.92
   1  10   1  128.74    5.37
  -1 -10  -1  121.66    4.64
  -1 -10  -1  117.65    4.39
  -1 -10  -1  129.94    5.72
   1  10   2  446.65   22.63
   1  10   2  447.27   23.77
  -1 -10  -2  432.19   22.95
  -1 -10  -2  405.45   20.63
  -1 -10  -2  420.15   20.81
   1  10   3    3.58    0.62
   1  10   3    3.28    1.09
   1  10   3    5.48    0.98
  -1 -10  -3    4.91    1.08
  -1 -10  -3    3.26    0.48
  -1 -10  -3    4.00    0.70
   1  10   4   72.81    3.35
   1  10   4   72.77    3.47
   1  10   4   76.60    2.84
  -1 -10  -4   74.69    2.81
  -1 -10  -4   72.18    2.53
  -1 -10  -4   71.37    2.90
   1  10   5   95.74    3.66
   1  10   5   95.76    3.07
   1  10   5   99.13    4.34
  -1 -10  -5   97.31    4.44
  -1 -10  -5   98.62    3.27
  -1 -10  -5   86.38    3.34
   1  10   6   58.64    2.79
   1  10   6   61.34    3.04
   1  10   6   52.21    1.68
  -1 -10  -6   57.35    2.92
  -1 -10  -6   51.78    1.58
  -1 -10  -6   56.38    2.06
   1  10   7   12.40    1.31
   1  10   7   15.59    1.53
   1  10   7   11.90    0.54
  -1 -10  -7   14.00    1.00
  -1 -10  -7   14.20    1.08
   1  10   8    2.33    1.24
   1  10   8    5.58    0.87
  -1 -10  -8    5.83    1.21
  -1 -10  -8    4.07    0.79
   1  10   9    4.24    1.30
   1  10   9    4.92    1.00
  -1 -10  -9    4.12    1.28
  -1 -10  -9    5.48    0.83
   1  10  10   71.27    3.84
   1  10  10   69.80    2.88
  -1 -10 -10   66.13    2.78
  -1 -10 -10   70.62    3.67
   1  10  11   45.17    2.10
   1  10  11   52.47    3.19
  -1 -10 -11   50.62    2.90
  -1 -10 -11   46.54    2.18
   1  10  12    9.80    0.96
   1  10  12    8.63    1.71
  -1 -10 -12    7.86    1.49
   1  10  13   46.82    2.14
   1  10  13   48.29    3.44
  -1 -10 -13   51.15    3.08
   1  10  14  113.91    4.71
   1  10  14  119.56    5.60
  -1 -10 -14  119.94    5.96
   1  10  15   54.28    2.35
   1  10  15   62.85    4.01
  -1 -10 -15   53.86    3.46
   1  10  16  135.75    7.39
   1  10  16  121.07    4.99
  -1 -10 -16  127.95    6.63
   1  10  17    6.01    0.74
   1  10  17    7.27    1.78
  -1 -10 -17    5.21    1.55
   1  10  18  199.14   11.22
  -1 -10 -18  193.80   10.65
   1  10  19   27.26    2.81
  -1 -10 -19   24.12    2.53
   1  10  20   40.92    3.32
  -1 -10 -20   34.98    3.01
   1  10  21   46.76    3.74
  -1 -10 -21   44.64    3.39
   1  10  22    6.62    1.84
  -1 -10 -22    5.06    1.65
   1  11 -20    1.43    1.76
  -1 -11  20    0.05    0.81
  -1 -11  20    1.71    1.28
   1  11 -19   -0.86    1.66
  -1 -11  19   -0.63    1.26
  -1 -11  19   -0.23    0.92
   1  11 -18    0.85    1.18
  -1 -11  18   -0.17    0.78
  -1 -11  18    1.19    1.24
   1  11 -17   12.23    2.43
  -1 -11  17   10.30    1.46
  -1 -11  17   11.08    1.82
   1  11 -16   33.56    3.58
  -1 -11  16   34.01    2.31
  -1 -11  16   31.38    2.65
   1  11 -15   33.89    3.37
  -1 -11  15   30.76    1.49
  -1 -11  15   30.11    2.22
  -1 -11  15   32.58    2.52
   1  11 -14   68.72    3.27
   1  11 -14   87.57    5.61
  -1 -11  14   85.43    3.18
  -1 -11  14   87.02    4.58
   1  11 -13   39.93    3.78
   1  11 -13   42.23    2.73
  -1 -11  13   38.81    1.69
  -1 -11  13   40.83    2.84
   1  11 -12  454.46   25.66
   1  11 -12  424.22   25.62
  -1 -11  12  446.38   25.62
  -1 -11  12  452.84   23.54
   1  11 -11   13.91    1.62
   1  11 -11   11.79    2.33
  -1 -11  11   13.06    1.68
  -1 -11  11   11.09    0.89
   1  11 -10  199.18   11.47
   1  11 -10  208.30   10.06
  -1 -11  10  210.49   10.10
  -1 -11  10  212.16    8.58
   1  11  -9   58.78    3.34
   1  11  -9   61.56    3.28
  -1 -11   9   58.37    2.20
  -1 -11   9   60.25    3.12
   1  11  -8  157.24    9.10
   1  11  -8  169.97    7.21
  -1 -11   8  171.87    7.92
   1  11  -7  147.89    8.18
   1  11  -7  156.79    7.36
  -1 -11   7  157.32    7.10
   1  11  -6    9.74    1.52
   1  11  -6   10.40    1.91
  -1 -11   6   11.28    1.37
   1  11  -5  190.37    9.05
   1  11  -5  193.12   10.22
  -1 -11   5  201.93    8.93
  -1 -11   5  202.34    9.51
   1  11  -4    5.34    1.39
   1  11  -4    3.23    0.83
  -1 -11   4    1.60    0.82
  -1 -11   4    3.10    0.81
   1  11  -3   38.98    2.70
   1  11  -3   33.55    2.31
  -1 -11   3   38.52    2.02
  -1 -11   3   37.53    2.42
   1  11  -2   19.76    1.82
   1  11  -2   17.00    1.71
  -1 -11   2   18.04    1.15
  -1 -11   2   15.47    1.70
   1  11  -1    3.31    0.84
   1  11  -1    1.38    1.10
  -1 -11   1    2.55    1.13
  -1 -11   1    2.64    0.82
   1  11   0   33.41    2.25
   1  11   0   28.83    2.08
  -1 -11   0   28.45    1.62
  -1 -11   0   27.11    1.60
   1  11   1    7.30    1.17
   1  11   1    7.81    1.40
  -1 -11  -1    7.28    1.33
  -1 -11  -1    8.25    0.95
   1  11   2  231.85    9.93
   1  11   2  221.70   10.67
  -1 -11  -2  221.22   10.63
  -1 -11  -2  215.70    9.18
   1  11   3    2.42    0.70
   1  11   3    1.83    1.11
   1  11   3    0.91    0.63
  -1 -11  -3    2.03    1.12
  -1 -11  -3    3.20    0.72
  -1 -11  -3    1.64    0.45
   1  11   4  427.60   23.27
   1  11   4  454.75   22.66
   1  11   4  424.91   22.75
  -1 -11  -4  423.65   21.90
  -1 -11  -4  428.59   23.49
  -1 -11  -4  415.06   20.95
   1  11   5    6.78    1.27
   1  11   5    8.30    0.61
   1  11   5    6.11    1.30
  -1 -11  -5    8.34    0.76
  -1 -11  -5    7.41    0.62
  -1 -11  -5    6.65    1.35
   1  11   6  116.03    4.01
   1  11   6  118.25    5.36
   1  11   6  120.52    5.40
  -1 -11  -6  117.01    4.78
  -1 -11  -6  114.03    3.91
  -1 -11  -6  118.33    4.45
   1  11   7  190.33    7.00
   1  11   7  204.94    9.33
   1  11   7  206.20    9.56
  -1 -11  -7  204.47    9.60
  -1 -11  -7  195.72    8.04
   1  11   8    7.52    1.16
   1  11   8    7.18    1.36
  -1 -11  -8    5.71    0.72
  -1 -11  -8    6.01    1.34
   1  11   9   81.17    3.74
   1  11   9   81.33    4.22
  -1 -11  -9   75.32    3.10
  -1 -11  -9   83.34    4.14
   1  11  10   35.33    2.04
   1  11  10   36.84    2.64
  -1 -11 -10   32.95    1.73
  -1 -11 -10   32.87    2.42
   1  11  11  114.17    4.87
   1  11  11  119.26    6.01
  -1 -11 -11  116.94    5.78
  -1 -11 -11  111.43    4.58
   1  11  12    7.05    1.08
   1  11  12    7.02    1.62
  -1 -11 -12    8.04    0.88
  -1 -11 -12    8.64    1.51
   1  11  13   17.84    1.37
   1  11  13   18.29    2.11
  -1 -11 -13   17.61    1.89
  -1 -11 -13   15.51    1.16
   1  11  14   37.15    1.85
   1  11  14   41.67    3.09
  -1 -11 -14   37.14    2.70
   1  11  15    0.15    1.32
   1  11  15    1.05    0.62
  -1 -11 -15    0.45    1.16
   1  11  16    0.79    0.61
   1  11  16    1.24    0.99
  -1 -11 -16    0.88    1.22
   1  11  17    4.02    1.65
   1  11  17    3.01    0.71
  -1 -11 -17    3.78    1.44
   1  11  18   11.42    2.18
  -1 -11 -18   11.66    1.99
   1  11  19   31.49    2.98
  -1 -11 -19   29.69    2.83
   1  11  20   45.42    3.66
  -1 -11 -20   41.38    3.40
   1  11  21   19.04    2.58
  -1 -11 -21   22.22    2.41
   1  12 -19  107.69    7.35
  -1 -12  19   99.96    5.92
  -1 -12  19   96.43    5.11
   1  12 -18    1.99    1.83
  -1 -12  18    3.02    1.37
  -1 -12  18    1.71    0.94
   1  12 -17   52.12    4.57
  -1 -12  17   55.92    3.18
  -1 -12  17   58.58    3.79
   1  12 -16   17.20    2.77
  -1 -12  16   19.39    1.84
  -1 -12  16   19.64    2.17
   1  12 -15   34.05    3.50
  -1 -12  15   37.06    2.70
  -1 -12  15   30.30    2.39
   1  12 -14    5.72    2.05
   1  12 -14    8.49    1.41
  -1 -12  14    5.30    1.50
  -1 -12  14    5.00    0.73
   1  12 -13    3.22    1.44
   1  12 -13    6.41    1.41
  -1 -12  13    4.09    1.37
  -1 -12  13    3.91    0.69
   1  12 -12    3.00    1.62
   1  12 -12   -0.14    1.12
  -1 -12  12   -0.99    1.14
  -1 -12  12    0.83    0.54
   1  12 -11   -0.23    0.90
   1  12 -11    0.96    1.53
  -1 -12  11    0.37    1.10
  -1 -12  11    0.54    0.62
   1  12 -10   29.47    1.79
   1  12 -10   33.31    3.17
  -1 -12  10   31.25    2.34
  -1 -12  10   29.81    1.34
   1  12  -9    5.82    1.97
   1  12  -9    7.05    1.43
  -1 -12   9    7.88    1.35
   1  12  -8   15.05    2.35
   1  12  -8   17.06    1.78
  -1 -12   8   14.56    1.68
   1  12  -7  217.87   10.65
   1  12  -7  208.89   11.82
  -1 -12   7  219.90   10.40
   1  12  -6   39.03    2.62
   1  12  -6   31.02    3.14
  -1 -12   6   36.20    2.30
  -1 -12   6   37.24    2.11
   1  12  -5  214.04    9.52
   1  12  -5  225.55   12.11
  -1 -12   5  214.25   10.05
  -1 -12   5  224.86   11.06
   1  12  -4   14.69    2.13
   1  12  -4   17.05    1.78
  -1 -12   4   17.68    1.83
  -1 -12   4   14.73    1.25
   1  12  -3  250.54   11.81
   1  12  -3  278.48   14.64
  -1 -12   3  275.77   12.79
  -1 -12   3  295.39   14.44
   1  12  -2   55.20    3.28
   1  12  -2   53.12    2.94
  -1 -12   2   48.62    2.41
  -1 -12   2   51.73    3.06
   1  12  -1  117.66    5.48
   1  12  -1  125.13    6.09
  -1 -12   1  119.19    4.94
  -1 -12   1  116.38    5.75
   1  12   0  283.24   13.75
   1  12   0  284.61   14.32
  -1 -12   0  275.68   13.77
  -1 -12   0  271.67   12.20
   1  12   1   16.44    1.59
   1  12   1   18.10    1.94
  -1 -12  -1   16.13    1.31
  -1 -12  -1   18.16    1.82
   1  12   2  232.18   10.14
   1  12   2  220.31   10.85
  -1 -12  -2  210.44    9.12
  -1 -12  -2  212.20   10.45
   1  12   3    7.74    0.95
   1  12   3    9.31    1.50
  -1 -12  -3   11.29    1.00
  -1 -12  -3    8.27    1.51
   1  12   4   67.60    2.63
   1  12   4   64.94    3.55
   1  12   4   66.37    3.32
  -1 -12  -4   66.92    3.61
  -1 -12  -4   63.13    2.70
   1  12   5    1.19    1.08
   1  12   5    0.11    0.97
   1  12   5    0.88    0.63
  -1 -12  -5    1.54    0.69
  -1 -12  -5    1.73    1.08
  -1 -12  -5    0.96    0.44
   1  12   6    4.11    0.60
   1  12   6    4.72    1.21
   1  12   6    3.75    1.21
  -1 -12  -6    2.87    0.46
  -1 -12  -6    4.98    1.29
  -1 -12  -6    3.64    0.68
   1  12   7    1.06    1.03
   1  12   7    0.85    0.36
   1  12   7    0.79    1.00
  -1 -12  -7    0.38    1.12
  -1 -12  -7    0.92    0.67
  -1 -12  -7    0.37    0.25
   1  12   8    2.04    0.85
   1  12   8    0.03    1.10
   1  12   8    0.74    0.22
  -1 -12  -8    1.20    0.70
  -1 -12  -8    0.97    1.13
  -1 -12  -8    0.91    0.21
   1  12   9  146.30    6.55
   1  12   9  151.43    7.47
  -1 -12  -9  141.40    5.86
  -1 -12  -9  145.72    6.33
   1  12  10   -0.05    0.75
   1  12  10   -0.85    1.10
  -1 -12 -10    1.32    1.08
  -1 -12 -10    0.39    0.66
   1  12  11   86.91    4.05
   1  12  11   84.98    3.94
  -1 -12 -11   84.56    4.61
  -1 -12 -11   80.01    3.48
   1  12  12   70.19    3.30
   1  12  12   67.74    4.11
  -1 -12 -12   58.46    2.62
  -1 -12 -12   63.40    3.79
   1  12  13  113.86    6.53
   1  12  13  117.27    5.39
  -1 -12 -13  115.63    5.03
  -1 -12 -13  115.01    6.17
   1  12  14   63.61    2.92
   1  12  14   67.84    4.22
  -1 -12 -14   56.87    2.69
  -1 -12 -14   64.53    3.88
   1  12  15    4.60    0.87
   1  12  15    5.51    1.66
  -1 -12 -15    4.79    1.46
  -1 -12 -15    4.29    1.02
   1  12  16  197.86   10.67
   1  12  16  175.86    8.18
  -1 -12 -16  183.95    8.48
  -1 -12 -16  192.03    9.93
   1  12  17    3.63    1.54
  -1 -12 -17    1.13    1.36
   1  12  18   29.55    2.96
  -1 -12 -18   30.57    2.64
   1  12  19   35.25    3.19
  -1 -12 -19   32.48    2.91
   1  12  20   25.91    2.87
  -1 -12 -20   25.97    2.63
   1  12  21    4.65    1.73
  -1 -12 -21    2.65    1.60
   1  13 -18   12.59    2.53
  -1 -13  18   11.78    1.88
  -1 -13  18    9.01    1.54
   1  13 -17   61.56    5.05
  -1 -13  17   58.77    3.61
  -1 -13  17   65.12    3.98
   1  13 -16   48.90    4.10
  -1 -13  16   41.96    2.55
  -1 -13  16   42.35    3.19
   1  13 -15   51.07    4.75
  -1 -13  15   66.60    3.93
   1  13 -14  134.85    8.89
   1  13 -14  149.10    7.48
  -1 -13  14  137.07    7.37
   1  13 -13   42.99    3.02
   1  13 -13   41.36    4.08
  -1 -13  13   44.07    3.05
   1  13 -12  257.63   16.25
   1  13 -12  278.78   14.65
  -1 -13  12  269.54   14.20
  -1 -13  12  270.52   12.28
   1  13 -11   17.71    2.67
   1  13 -11   17.47    1.98
  -1 -13  11   16.51    1.88
  -1 -13  11   15.44    1.01
   1  13 -10  157.80    9.26
   1  13 -10  152.93    7.57
  -1 -13  10  146.28    7.27
  -1 -13  10  144.11    5.62
   1  13  -9   23.29    2.06
   1  13  -9   21.47    2.75
  -1 -13   9   17.35    1.85
   1  13  -8   95.83    5.05
   1  13  -8   96.60    6.01
  -1 -13   8   93.46    4.76
   1  13  -7   55.66    3.37
   1  13  -7   55.23    4.13
  -1 -13   7   53.75    2.78
   1  13  -6   16.85    1.89
   1  13  -6   16.06    2.36
  -1 -13   6   17.44    2.04
  -1 -13   6   18.59    1.69
   1  13  -5    1.56    1.53
   1  13  -5    0.66    1.20
  -1 -13   5    2.07    0.87
  -1 -13   5    2.79    0.91
   1  13  -4    3.48    1.51
   1  13  -4    2.80    1.26
  -1 -13   4    2.21    1.01
  -1 -13   4    1.91    0.91
   1  13  -3   -0.05    0.74
   1  13  -3    0.19    1.00
  -1 -13   3   -0.18    0.80
  -1 -13   3    0.38    1.05
   1  13  -2   12.83    1.32
   1  13  -2   12.48    1.80
  -1 -13   2   11.99    1.29
  -1 -13   2   10.62    1.68
   1  13  -1   42.21    2.87
   1  13  -1   42.87    2.37
  -1 -13   1   45.11    2.28
  -1 -13   1   44.58    2.92
   1  13   0   64.89    3.48
   1  13   0   63.92    3.70
  -1 -13   0   55.11    2.75
  -1 -13   0   61.35    2.78
   1  13   1   -0.40    1.23
   1  13   1    1.78    0.87
  -1 -13  -1    0.85    0.68
  -1 -13  -1    1.83    1.15
   1  13   2  318.44   17.03
   1  13   2  318.10   15.66
  -1 -13  -2  309.35   16.38
  -1 -13  -2  309.15   14.82
   1  13   3   22.57    1.65
   1  13   3   26.55    1.50
  -1 -13  -3   22.64    2.18
  -1 -13  -3   23.74    1.53
   1  13   4  180.81    7.93
   1  13   4  176.37    7.47
  -1 -13  -4  178.00    8.86
  -1 -13  -4  175.78    7.47
   1  13   5  112.26    5.65
   1  13   5  113.20    5.39
   1  13   5  116.03    4.35
  -1 -13  -5  109.56    4.41
  -1 -13  -5   95.02    3.79
  -1 -13  -5  107.75    5.55
   1  13   6  155.24    7.62
   1  13   6  160.32    6.34
   1  13   6  156.61    7.44
  -1 -13  -6  150.63    7.70
  -1 -13  -6  148.98    6.17
   1  13   7  111.30    5.58
   1  13   7  105.13    3.75
   1  13   7  113.68    5.64
  -1 -13  -7  104.38    4.31
  -1 -13  -7  119.23    6.00
   1  13   8    5.73    1.36
   1  13   8    5.34    0.41
   1  13   8    6.22    1.37
  -1 -13  -8    6.60    0.93
  -1 -13  -8    7.23    1.53
   1  13   9  172.48    8.63
   1  13   9  178.61    8.63
  -1 -13  -9  167.07    7.20
  -1 -13  -9  175.42    8.93
   1  13  10    4.38    1.19
   1  13  10    2.53    1.39
  -1 -13 -10    4.27    1.01
  -1 -13 -10    3.20    0.73
   1  13  11   57.50    3.16
   1  13  11   55.62    3.67
  -1 -13 -11   52.80    2.58
  -1 -13 -11   56.56    3.56
   1  13  12   58.58    3.79
   1  13  12   58.60    3.16
  -1 -13 -12   55.81    2.45
  -1 -13 -12   60.03    3.73
   1  13  13    2.33    0.96
   1  13  13    0.65    0.96
  -1 -13 -13    1.61    0.69
  -1 -13 -13   -0.21    1.28
   1  13  14    3.27    1.43
   1  13  14    2.80    0.86
  -1 -13 -14    2.24    0.75
  -1 -13 -14    1.17    1.39
   1  13  15   16.54    2.20
   1  13  15   15.23    1.30
  -1 -13 -15   19.29    2.05
  -1 -13 -15   12.91    1.20
   1  13  16    6.91    1.71
   1  13  16    3.58    0.93
  -1 -13 -16    5.21    1.04
  -1 -13 -16    5.42    1.54
   1  13  17    1.53    1.52
  -1 -13 -17    2.34    0.81
  -1 -13 -17    1.88    1.38
   1  13  18   38.75    3.30
  -1 -13 -18   32.48    2.18
  -1 -13 -18   38.11    2.95
   1  13  19   13.41    2.13
  -1 -13 -19   12.10    2.02
  -1 -13 -19   11.33    1.35
   1  13  20    7.00    1.97
  -1 -13 -20    6.62    1.23
  -1 -13 -20    8.58    1.85
   1  14 -17   30.73    3.62
  -1 -14  17   27.36    2.43
  -1 -14  17   31.10    2.74
   1  14 -16   10.50    2.46
  -1 -14  16   11.14    1.78
  -1 -14  16    9.68    1.68
   1  14 -15    3.61    1.93
   1  14 -15    1.65    0.93
  -1 -14  15    2.27    1.35
   1  14 -14    0.45    1.15
   1  14 -14    0.65    1.66
  -1 -14  14   -1.38    1.17
   1  14 -13    3.26    1.90
   1  14 -13    1.72    1.35
  -1 -14  13    1.75    1.29
   1  14 -12   19.91    2.20
   1  14 -12   22.87    3.18
  -1 -14  12   24.46    2.17
   1  14 -11    9.66    2.53
   1  14 -11   10.55    1.84
  -1 -14  11   10.97    0.90
  -1 -14  11   16.02    1.78
   1  14 -10   31.14    2.49
   1  14 -10   29.46    3.33
  -1 -14  10   33.99    2.33
  -1 -14  10   26.88    1.36
   1  14  -9   23.18    2.16
   1  14  -9   18.94    2.87
  -1 -14   9   21.24    2.00
   1  14  -8   63.68    3.74
   1  14  -8   55.81    4.60
  -1 -14   8   62.18    3.50
   1  14  -7  141.83    8.32
   1  14  -7  141.23    7.13
  -1 -14   7  131.82    6.08
   1  14  -6    1.02    1.21
   1  14  -6   -0.89    1.46
  -1 -14   6    1.30    1.25
  -1 -14   6    0.78    1.02
   1  14  -5  333.42   19.42
   1  14  -5  311.96   17.28
  -1 -14   5  331.78   18.08
  -1 -14   5  322.37   16.69
   1  14  -4   18.51    2.01
   1  14  -4   18.45    2.50
  -1 -14   4   17.75    2.06
  -1 -14   4   17.73    1.73
   1  14  -3  291.05   16.11
   1  14  -3  281.04   15.05
  -1 -14   3  287.20   14.23
  -1 -14   3  296.70   15.65
   1  14  -2   81.07    4.80
   1  14  -2   81.03    4.68
  -1 -14   2   85.84    4.62
  -1 -14   2   81.53    3.72
   1  14  -1   67.35    3.78
   1  14  -1   70.19    4.13
  -1 -14   1   66.97    3.86
  -1 -14   1   59.73    3.00
   1  14   0  115.34    6.18
   1  14   0  110.30    5.32
  -1 -14   0  108.87    4.78
  -1 -14   0  112.23    5.84
   1  14   1   -0.02    0.97
   1  14   1   -0.39    0.84
  -1 -14  -1    0.90    0.78
  -1 -14  -1    1.60    1.16
   1  14   2   23.57    1.65
   1  14   2   26.85    2.42
  -1 -14  -2   26.09    2.29
  -1 -14  -2   21.39    1.42
   1  14   3   -0.95    0.67
   1  14   3    0.84    1.14
  -1 -14  -3    0.02    1.19
  -1 -14  -3    0.25    0.72
   1  14   4    1.45    0.72
   1  14   4    2.27    1.31
  -1 -14  -4    0.06    1.40
  -1 -14  -4    2.65    0.71
   1  14   5    1.84    0.64
   1  14   5    0.30    1.27
  -1 -14  -5    2.20    0.79
  -1 -14  -5   -0.29    1.31
   1  14   6    0.21    0.61
   1  14   6   -0.94    1.13
   1  14   6   -0.14    1.02
  -1 -14  -6   -0.20    0.69
  -1 -14  -6   -0.65    1.12
   1  14   7   85.37    4.46
   1  14   7   74.09    2.85
   1  14   7   82.98    4.28
  -1 -14  -7   81.53    3.50
  -1 -14  -7   73.05    3.60
   1  14   8    2.45    1.07
   1  14   8    1.64    1.27
  -1 -14  -8    1.67    0.77
  -1 -14  -8    1.92    1.34
   1  14   9  107.89    5.42
   1  14   9  107.79    5.66
  -1 -14  -9   93.64    3.91
  -1 -14  -9   99.66    4.68
   1  14  10    2.32    1.04
   1  14  10    2.43    1.36
  -1 -14 -10    2.83    1.45
  -1 -14 -10    3.01    0.71
   1  14  11  146.81    7.26
   1  14  11  152.56    7.78
  -1 -14 -11  137.46    6.18
  -1 -14 -11  150.43    7.94
   1  14  12   60.92    3.87
   1  14  12   59.26    3.25
  -1 -14 -12   56.88    3.68
  -1 -14 -12   51.62    2.39
   1  14  13   23.74    1.74
   1  14  13   25.12    2.47
  -1 -14 -13   20.64    1.56
  -1 -14 -13   22.25    2.31
   1  14  14   61.63    3.14
   1  14  14   70.42    4.35
  -1 -14 -14   70.13    4.11
  -1 -14 -14   59.35    2.71
   1  14  15    0.42    0.75
   1  14  15    0.75    1.26
  -1 -14 -15    1.27    1.19
  -1 -14 -15   -0.78    0.77
   1  14  16   38.53    3.02
   1  14  16   31.56    1.97
  -1 -14 -16   39.45    2.91
  -1 -14 -16   27.86    1.74
   1  14  17   14.88    2.04
  -1 -14 -17    9.57    1.08
  -1 -14 -17    8.79    1.85
   1  14  18   21.55    2.42
  -1 -14 -18   15.02    2.14
  -1 -14 -18   15.64    1.48
   1  14  19   13.46    2.07
  -1 -14 -19   11.14    1.94
  -1 -14 -19    7.78    1.09
   1  15 -15   38.98    3.01
   1  15 -15   40.75    4.12
  -1 -15  15   40.14    2.97
   1  15 -14  103.81    5.77
   1  15 -14  102.48    7.20
  -1 -15  14   96.49    5.60
   1  15 -13    3.10    2.28
   1  15 -13    6.29    1.38
  -1 -15  13    5.16    1.50
   1  15 -12  155.81   10.05
   1  15 -12  162.81    8.49
  -1 -15  12  150.31    8.08
   1  15 -11    4.50    2.11
   1  15 -11    5.49    1.52
  -1 -15  11    3.68    1.42
   1  15 -10   72.12    4.13
   1  15 -10   64.58    5.16
  -1 -15  10   70.70    3.91
  -1 -15  10   62.14    2.54
   1  15  -9   26.56    2.42
   1  15  -9   26.21    3.14
  -1 -15   9   25.43    2.15
   1  15  -8    4.38    1.89
   1  15  -8    2.84    1.44
  -1 -15   8    4.64    1.34
   1  15  -7    2.63    1.29
   1  15  -7    0.74    1.70
  -1 -15   7    1.67    1.13
   1  15  -6   -0.81    1.20
   1  15  -6    0.91    1.51
  -1 -15   6    2.39    1.26
  -1 -15   6   -0.32    0.84
   1  15  -5    1.11    1.34
   1  15  -5    2.31    1.61
  -1 -15   5    1.85    1.13
  -1 -15   5    3.71    1.42
   1  15  -4   11.78    1.89
   1  15  -4   14.41    2.19
  -1 -15   4   13.77    1.52
  -1 -15   4   14.06    1.94
   1  15  -3   51.26    3.65
   1  15  -3   50.53    3.45
  -1 -15   3   49.61    3.40
  -1 -15   3   47.31    2.80
   1  15  -2   82.77    4.93
   1  15  -2   82.65    4.83
  -1 -15   2   83.73    4.66
  -1 -15   2   74.95    3.73
   1  15  -1   26.00    2.53
   1  15  -1   24.81    2.39
  -1 -15   1   24.89    1.73
  -1 -15   1   24.21    2.41
   1  15   0  211.18   10.14
   1  15   0  213.67   11.23
  -1 -15   0  189.67    9.01
  -1 -15   0  203.43   10.70
   1  15   1    5.44    1.24
   1  15   1    4.08    1.54
  -1 -15  -1    6.13    1.47
  -1 -15  -1    3.79    0.87
   1  15   2  147.08    7.92
   1  15   2  162.56    7.37
  -1 -15  -2  139.95    7.48
  -1 -15  -2  146.19    6.47
   1  15   3    4.12    1.45
   1  15   3    2.72    0.85
  -1 -15  -3    1.80    0.88
  -1 -15  -3    2.53    1.35
   1  15   4  152.69    8.22
   1  15   4  160.89    6.95
  -1 -15  -4  145.41    6.47
  -1 -15  -4  154.49    8.07
   1  15   5  100.64    5.53
   1  15   5  106.38    4.35
  -1 -15  -5   97.40    5.58
  -1 -15  -5   94.45    4.12
   1  15   6    4.53    0.71
   1  15   6    7.58    1.54
  -1 -15  -6    7.92    1.61
  -1 -15  -6    4.02    0.84
   1  15   7  169.75    8.48
   1  15   7  173.01    8.95
  -1 -15  -7  151.37    6.79
  -1 -15  -7  166.56    8.88
   1  15   8    1.85    1.20
   1  15   8    0.62    1.18
  -1 -15  -8    0.42    1.28
  -1 -15  -8    0.15    0.67
   1  15   9   44.36    3.02
   1  15   9   46.76    3.04
  -1 -15  -9   36.58    1.96
  -1 -15  -9   40.60    3.14
   1  15  10    5.63    1.61
   1  15  10    6.95    1.29
  -1 -15 -10    5.61    0.85
  -1 -15 -10    7.20    1.62
   1  15  11    2.59    1.00
   1  15  11    1.30    1.29
  -1 -15 -11   -0.21    1.35
  -1 -15 -11    1.33    0.71
   1  15  12   20.54    2.19
   1  15  12   18.46    1.67
  -1 -15 -12   19.18    2.19
  -1 -15 -12   15.85    1.24
   1  15  13    1.10    1.06
   1  15  13    1.21    1.33
  -1 -15 -13    3.02    1.34
  -1 -15 -13    0.90    0.70
   1  15  14   19.44    1.61
   1  15  14   22.23    2.36
  -1 -15 -14   20.79    2.25
  -1 -15 -14   16.17    1.25
   1  15  15    4.51    1.49
   1  15  15    3.59    0.96
  -1 -15 -15    2.29    0.78
  -1 -15 -15    2.73    1.46
   1  15  16   32.94    3.02
  -1 -15 -16   33.28    2.82
  -1 -15 -16   32.35    1.86
   1  15  17    4.68    1.62
  -1 -15 -17    2.37    1.50
  -1 -15 -17    3.23    0.83
   1  15  18   24.81    2.69
  -1 -15 -18   21.01    2.47
   1  16 -14    7.88    2.40
   1  16 -14    5.89    1.70
  -1 -16  14    9.69    1.64
   1  16 -13   -0.23    1.21
   1  16 -13   -0.23    1.68
  -1 -16  13    0.59    1.12
   1  16 -12   34.84    3.63
   1  16 -12   28.24    2.74
  -1 -16  12   31.58    2.60
   1  16 -11   27.51    3.44
   1  16 -11   25.42    2.46
  -1 -16  11   24.34    2.02
   1  16 -10   51.19    3.53
   1  16 -10   56.78    4.80
  -1 -16  10   53.85    3.35
   1  16  -9   82.71    5.89
   1  16  -9   77.32    4.73
  -1 -16   9   80.26    4.42
   1  16  -8   19.80    2.86
   1  16  -8   18.71    2.28
  -1 -16   8   20.79    1.74
   1  16  -7  173.44    9.30
   1  16  -7  180.19   10.82
  -1 -16   7  171.84    8.34
   1  16  -6    0.33    1.50
   1  16  -6    0.65    1.20
  -1 -16   6   -0.69    0.91
  -1 -16   6   -0.48    0.84
   1  16  -5  146.34    8.89
   1  16  -5  152.85    8.03
  -1 -16   5  146.11    7.22
  -1 -16   5  157.11    8.37
   1  16  -4   48.97    3.79
   1  16  -4   44.55    3.33
  -1 -16   4   48.80    2.86
  -1 -16   4   49.95    3.46
   1  16  -3   88.18    5.48
   1  16  -3   91.91    5.33
  -1 -16   3   92.90    4.48
  -1 -16   3   90.18    5.25
   1  16  -2   37.97    2.92
   1  16  -2   38.06    3.10
  -1 -16   2   33.10    2.21
  -1 -16   2   29.54    2.77
   1  16  -1   14.38    1.85
   1  16  -1   20.02    2.20
  -1 -16   1   12.58    1.27
  -1 -16   1   18.23    2.10
   1  16   0   25.65    2.17
   1  16   0   23.64    2.53
  -1 -16   0   22.44    1.50
  -1 -16   0   22.44    2.35
   1  16   1    4.14    1.54
   1  16   1    2.08    1.25
  -1 -16  -1    2.96    0.99
  -1 -16  -1    3.38    1.44
   1  16   2    1.83    0.88
   1  16   2    0.85    1.35
  -1 -16  -2    0.13    1.28
  -1 -16  -2    0.66    0.86
   1  16   3    0.39    0.74
   1  16   3   -0.22    1.23
  -1 -16  -3    1.12    1.20
  -1 -16  -3   -0.14    0.68
   1  16   4   25.40    1.55
   1  16   4   24.09    2.55
  -1 -16  -4   24.03    1.69
  -1 -16  -4   25.19    2.49
   1  16   5   54.18    3.32
   1  16   5   49.67    2.40
  -1 -16  -5   48.25    2.59
  -1 -16  -5   54.42    3.73
   1  16   6   20.08    1.93
  -1 -16  -6   16.02    1.22
  -1 -16  -6   16.45    2.16
   1  16   7   93.03    5.05
  -1 -16  -7   74.26    3.35
  -1 -16  -7   85.51    5.04
   1  16   8    5.42    1.51
   1  16   8    2.70    1.41
  -1 -16  -8    3.50    0.80
  -1 -16  -8    4.91    1.53
   1  16   9  120.90    6.45
   1  16   9  117.13    6.44
  -1 -16  -9  108.51    4.96
  -1 -16  -9  119.26    6.52
   1  16  10   31.21    2.29
   1  16  10   29.19    2.60
  -1 -16 -10   31.67    2.76
  -1 -16 -10   26.42    1.56
   1  16  11   64.82    3.59
   1  16  11   67.06    4.10
  -1 -16 -11   50.45    2.52
  -1 -16 -11   62.21    4.09
   1  16  12  103.03    5.33
   1  16  12  100.32    5.70
  -1 -16 -12   84.78    3.79
  -1 -16 -12   94.13    5.59
   1  16  13   13.52    1.72
   1  16  13   13.91    2.00
  -1 -16 -13   13.03    1.99
  -1 -16 -13    9.92    1.19
   1  16  14   47.82    3.40
   1  16  14   49.30    3.03
  -1 -16 -14   44.22    3.43
  -1 -16 -14   38.75    2.29
   1  16  15    3.99    1.43
   1  16  15    2.12    1.21
  -1 -16 -15    2.42    0.78
  -1 -16 -15    0.82    1.47
   1  16  16   31.31    2.80
  -1 -16 -16   27.11    2.78
   1  17 -12   33.97    3.73
   1  17 -12   32.21    2.91
  -1 -17  12   32.69    2.62
   1  17 -11    4.52    1.58
   1  17 -11    8.57    2.19
  -1 -17  11    6.14    1.54
   1  17 -10   16.08    2.75
   1  17 -10   17.54    2.06
  -1 -17  10   11.38    1.60
   1  17  -9    5.55    1.52
   1  17  -9    2.46    2.03
  -1 -17   9    2.63    1.35
   1  17  -8    1.79    1.87
   1  17  -8    0.83    1.41
  -1 -17   8    2.92    1.22
   1  17  -7    3.60    1.64
   1  17  -7    5.20    2.03
  -1 -17   7    6.64    1.22
   1  17  -6    1.10    1.23
   1  17  -6    0.86    1.50
  -1 -17   6   -0.24    0.99
   1  17  -5   25.55    2.84
   1  17  -5   25.82    2.48
  -1 -17   5   24.34    2.55
  -1 -17   5   26.79    2.11
   1  17  -4   12.34    2.16
   1  17  -4   11.98    1.88
  -1 -17   4   11.39    1.36
  -1 -17   4   10.78    1.44
   1  17  -3   34.99    2.81
   1  17  -3   30.43    2.48
  -1 -17   3   31.19    2.19
  -1 -17   3   28.66    2.69
   1  17  -2   83.04    5.11
   1  17  -2   82.91    4.85
  -1 -17   2   72.26    4.68
  -1 -17   2   80.49    3.93
   1  17  -1   28.13    2.20
   1  17  -1   30.97    2.80
  -1 -17   1   28.47    2.61
  -1 -17   1   28.54    1.95
   1  17   0  135.81    7.82
   1  17   0  143.22    7.37
  -1 -17   0  145.41    7.74
  -1 -17   0  125.99    5.86
   1  17   1    0.12    0.89
   1  17   1    0.61    1.34
  -1 -17  -1   -1.31    0.88
  -1 -17  -1    0.60    0.81
   1  17   2   91.83    4.48
   1  17   2  102.53    5.77
  -1 -17  -2   92.68    5.39
  -1 -17  -2   89.68    4.28
   1  17   3   31.01    1.93
   1  17   3   34.05    2.94
  -1 -17  -3   28.82    2.68
  -1 -17  -3   28.22    1.95
   1  17   4   36.00    3.04
   1  17   4   35.00    1.96
  -1 -17  -4   32.76    2.24
  -1 -17  -4   34.11    1.83
   1  17   5   73.98    4.68
  -1 -17  -5   69.31    3.11
  -1 -17  -5   72.57    4.56
   1  17   6   -0.85    1.36
  -1 -17  -6    0.67    0.68
  -1 -17  -6    1.79    1.36
   1  17   7   28.02    2.59
  -1 -17  -7   23.28    1.64
  -1 -17  -7   21.43    2.52
   1  17   8    0.95    1.37
  -1 -17  -8    1.46    0.70
  -1 -17  -8    1.25    1.43
   1  17   9    7.82    1.27
   1  17   9    8.73    1.73
  -1 -17  -9    8.67    1.11
  -1 -17  -9    9.05    1.84
   1  17  10    1.83    1.24
   1  17  10    0.86    1.27
  -1 -17 -10    0.39    1.32
  -1 -17 -10    0.16    0.77
   1  17  11    4.34    1.48
   1  17  11    5.08    1.21
  -1 -17 -11    3.08    1.55
  -1 -17 -11    1.36    0.91
   1  17  12    5.31    1.37
   1  17  12    7.00    1.46
  -1 -17 -12    1.11    0.75
  -1 -17 -12    2.55    1.54
   1  17  13    3.21    1.09
   1  17  13    1.86    1.46
  -1 -17 -13    1.47    0.78
  -1 -17 -13    3.01    1.48
   1  17  14   44.32    3.42
   1  17  14   36.45    2.88
  -1 -17 -14   43.07    3.38
   1  17  15   -2.02    1.37
   1  17  15   -0.53    0.97
  -1 -17 -15   -0.91    1.39
   1  18 -10   46.35    4.34
   1  18 -10   43.67    3.32
  -1 -18  10   40.77    3.05
   1  18  -9  109.40    7.68
   1  18  -9  112.36    6.38
  -1 -18   9  109.48    5.89
   1  18  -8   17.39    2.95
   1  18  -8   18.02    2.23
   1  18  -7  124.71    8.08
   1  18  -7  121.94    6.92
  -1 -18   7  112.81    6.19
   1  18  -6    1.38    1.27
   1  18  -6   -1.39    1.51
  -1 -18   6   -0.98    1.00
   1  18  -5   33.21    2.84
   1  18  -5   35.66    2.89
  -1 -18   5   34.02    2.15
  -1 -18   5   31.99    2.88
   1  18  -4   17.33    2.18
   1  18  -4   18.72    2.12
  -1 -18   4   17.23    1.59
  -1 -18   4   20.74    2.29
   1  18  -3   24.20    2.59
   1  18  -3   24.11    2.46
  -1 -18   3   21.75    1.68
  -1 -18   3   21.82    2.42
   1  18  -2   16.79    1.95
   1  18  -2   19.34    2.41
  -1 -18   2   23.76    2.32
  -1 -18   2   16.94    1.54
   1  18  -1   -0.10    1.20
   1  18  -1    0.21    1.37
  -1 -18   1    0.98    1.28
  -1 -18   1    1.03    0.93
   1  18   0    1.58    0.99
   1  18   0    0.35    1.40
  -1 -18   0    0.17    0.91
  -1 -18   0   -0.70    1.31
   1  18   1   -1.25    1.30
   1  18   1    2.05    0.93
  -1 -18  -1    0.63    1.26
  -1 -18  -1   -0.39    0.73
   1  18   2    3.63    1.51
   1  18   2    0.90    0.96
  -1 -18  -2    1.88    1.41
  -1 -18  -2    0.93    0.95
   1  18   3    4.48    1.75
  -1 -18  -3    5.33    0.92
  -1 -18  -3    4.58    1.64
   1  18   4   44.22    3.38
  -1 -18  -4   36.59    2.22
  -1 -18  -4   42.52    3.21
   1  18   5   56.12    4.18
  -1 -18  -5   61.12    4.17
  -1 -18  -5   54.52    2.67
   1  18   6    4.71    1.65
  -1 -18  -6    5.49    0.86
  -1 -18  -6    4.94    1.71
   1  18   7   92.39    5.33
  -1 -18  -7   88.28    5.47
  -1 -18  -7   82.79    3.99
   1  18   8    5.39    1.78
  -1 -18  -8    7.80    1.79
  -1 -18  -8    7.20    1.09
   1  18   9   78.02    4.70
  -1 -18  -9   73.20    4.64
  -1 -18  -9   59.60    3.08
   1  18  10   13.39    2.07
  -1 -18 -10   18.32    2.17
  -1 -18 -10   12.67    1.30
   1  18  11   36.44    2.77
   1  18  11   33.11    2.90
  -1 -18 -11   35.21    2.91
  -1 -18 -11   27.49    1.74
   1  18  12   37.96    2.74
   1  18  12   39.20    3.26
  -1 -18 -12   41.81    3.30
   1  18  13    0.08    1.18
   1  18  13   -0.71    1.35
  -1 -18 -13    3.61    1.41
   1  19  -8    1.18    1.62
   1  19  -8   -0.67    1.28
  -1 -19   8   -0.58    1.04
   1  19  -7   48.75    3.43
   1  19  -7   39.25    3.49
  -1 -19   7   39.79    2.58
   1  19  -6    6.14    2.14
   1  19  -6    8.69    1.80
  -1 -19   6    7.33    1.49
   1  19  -5   46.02    3.34
   1  19  -5   49.44    3.89
  -1 -19   5   46.73    3.48
  -1 -19   5   41.61    2.58
   1  19  -4   27.31    2.95
   1  19  -4   28.81    2.66
  -1 -19   4   26.08    2.15
  -1 -19   4   27.87    2.72
   1  19  -3   36.68    3.14
   1  19  -3   32.55    3.24
  -1 -19   3   33.74    2.45
  -1 -19   3   41.19    3.11
   1  19  -2   76.33    5.01
   1  19  -2   81.86    5.20
  -1 -19   2   78.63    4.91
  -1 -19   2   76.88    4.06
   1  19  -1    1.87    1.19
   1  19  -1    2.55    1.55
  -1 -19   1    2.66    1.49
  -1 -19   1    1.85    1.04
   1  19   0   54.14    3.62
   1  19   0   56.33    3.97
  -1 -19   0   48.24    2.84
  -1 -19   0   59.06    3.83
   1  19   1   10.79    1.58
   1  19   1   21.81    2.35
  -1 -19  -1   15.22    1.34
  -1 -19  -1   14.56    2.12
   1  19   2   38.01    3.37
  -1 -19  -2   38.28    2.33
  -1 -19  -2   36.25    3.18
   1  19   3   47.46    3.67
  -1 -19  -3   41.51    2.54
  -1 -19  -3   48.77    3.50
   1  19   4    9.38    2.00
  -1 -19  -4    8.39    1.20
  -1 -19  -4    8.46    1.86
   1  19   5   12.58    2.41
  -1 -19  -5   18.81    2.19
  -1 -19  -5   16.05    1.50
   1  19   6    0.50    1.20
  -1 -19  -6   -0.08    1.33
  -1 -19  -6    1.46    0.83
   1  19   7    1.38    1.36
  -1 -19  -7    0.80    0.81
  -1 -19  -7   -0.79    1.33
   1  19   8    0.89    1.25
  -1 -19  -8    0.76    1.28
  -1 -19  -8   -0.11    0.68
   1  19   9    0.44    1.31
  -1 -19  -9    0.77    1.43
   1  19  10    1.64    1.35
  -1 -19 -10    1.44    1.52
   1  20  -4    4.92    1.68
   1  20  -4    7.18    1.59
  -1 -20   4    3.88    1.67
  -1 -20   4    5.81    1.24
   1  20  -3    0.39    1.43
   1  20  -3    0.53    1.45
  -1 -20   3    0.62    1.42
  -1 -20   3    1.86    0.92
   1  20  -2   -0.66    1.44
   1  20  -2    0.53    1.37
  -1 -20   2    1.00    0.99
  -1 -20   2    2.62    1.42
   1  20  -1    0.17    1.37
   1  20  -1    1.03    1.47
  -1 -20   1    0.96    1.40
  -1 -20   1    1.35    0.83
   1  20   0    9.74    2.06
  -1 -20   0    8.73    1.29
  -1 -20   0    8.43    1.95
   1  20   1    2.23    1.62
  -1 -20  -1    1.77    1.01
  -1 -20  -1    5.13    1.55
   1  20   2   27.42    2.64
  -1 -20  -2   20.81    2.42
  -1 -20  -2   16.77    1.44
   1  20   3   17.16    2.40
  -1 -20  -3   17.12    1.31
  -1 -20  -3   15.74    2.27
   1  20   4   27.32    2.68
  -1 -20  -4   24.50    2.64
  -1 -20  -4   21.66    1.74
   1  20   5   50.84    3.95
  -1 -20  -5   43.45    2.52
  -1 -20  -5   49.97    3.67
   1  20   6    0.52    1.40
  -1 -20  -6    1.52    1.39
   1  20   7   58.00    4.27
  -1 -20  -7   61.38    4.26
   2 -19  -8   49.48    3.90
   2 -19  -8   46.23    3.06
  -2  19   8   52.33    3.98
   2 -19  -7    3.28    1.56
   2 -19  -7    1.80    1.19
  -2  19   7    1.96    1.63
   2 -19  -6   51.83    3.91
   2 -19  -6   46.68    2.92
  -2  19   6   62.76    4.37
   2 -19  -5   26.76    2.64
   2 -19  -5   22.03    2.21
  -2  19   5   25.99    2.85
   2 -19  -4   20.12    2.53
   2 -19  -4   22.02    1.86
  -2  19   4   24.77    2.71
   2 -19  -3   33.50    2.64
   2 -19  -3   32.37    3.04
  -2  19   3   36.87    3.32
   2 -19  -2    1.50    1.14
   2 -19  -2   -1.40    1.41
  -2  19   2    2.12    1.43
   2 -19  -1   45.21    3.61
   2 -19  -1   41.02    2.98
  -2  19   1   44.85    3.79
   2 -19   0    1.82    1.21
   2 -19   0    0.73    1.48
  -2  19   0   -0.04    1.46
  -2  19   0    1.83    1.08
   2 -19   1    2.97    1.39
   2 -19   1    4.87    1.24
  -2  19  -1    5.36    1.71
  -2  19  -1    3.93    1.31
   2 -19   2    0.27    0.97
   2 -19   2    1.34    1.49
  -2  19  -2    1.81    1.31
  -2  19  -2    1.28    1.33
   2 -19   3    0.59    1.34
   2 -19   3    0.65    1.03
  -2  19  -3    0.29    1.28
  -2  19  -3   -1.17    0.88
   2 -19   4    3.05    1.41
   2 -19   4    5.79    1.73
  -2  19  -4    4.82    1.49
  -2  19  -4    6.82    1.65
   2 -19   5   -0.20    1.36
   2 -19   5   -0.21    0.95
  -2  19  -5    0.46    1.26
  -2  19  -5    1.12    1.42
   2 -18 -11    7.96    1.49
   2 -18 -11    6.13    1.89
  -2  18  11   10.46    1.86
  -2  18  11    8.54    1.72
   2 -18 -10    8.27    1.84
   2 -18 -10    7.61    1.37
  -2  18  10    4.28    1.55
  -2  18  10    5.91    1.82
   2 -18  -9   -0.20    0.96
   2 -18  -9    0.43    1.30
  -2  18   9    0.62    1.29
  -2  18   9   -0.48    1.05
   2 -18  -8    0.83    1.18
   2 -18  -8    1.79    1.52
  -2  18   8    3.08    1.24
  -2  18   8    0.50    1.51
   2 -18  -7    0.44    1.32
   2 -18  -7   -0.87    0.97
  -2  18   7    0.13    0.88
  -2  18   7    1.37    1.35
   2 -18  -6    0.28    1.03
   2 -18  -6   -0.03    1.36
  -2  18   6    1.41    1.48
   2 -18  -5    3.35    1.31
   2 -18  -5    3.18    1.55
  -2  18   5    5.25    1.77
   2 -18  -4    5.15    1.28
   2 -18  -4    7.10    1.78
  -2  18   4    9.26    1.43
   2 -18  -3   22.41    2.55
   2 -18  -3   23.34    1.88
  -2  18   3   21.88    2.68
   2 -18  -2    4.75    1.45
   2 -18  -2    9.14    1.78
  -2  18   2    3.62    1.77
   2 -18  -1   75.74    5.01
   2 -18  -1   77.55    4.33
  -2  18   1   67.21    3.82
  -2  18   1   78.45    5.12
   2 -18   0   11.70    1.97
   2 -18   0    9.74    1.65
  -2  18   0    8.81    1.67
  -2  18   0   10.51    2.01
   2 -18   1   50.33    3.29
   2 -18   1   49.50    3.90
  -2  18  -1   55.25    3.75
  -2  18  -1   49.88    3.19
   2 -18   2   65.81    3.95
   2 -18   2   68.78    4.56
  -2  18  -2   61.75    3.88
  -2  18  -2   66.82    4.34
   2 -18   3   23.35    2.10
   2 -18   3   17.61    2.42
  -2  18  -3   17.55    2.32
  -2  18  -3   21.47    2.17
   2 -18   4   40.24    3.37
   2 -18   4   42.54    2.95
  -2  18  -4   41.66    3.48
  -2  18  -4   41.08    3.13
   2 -18   5    1.45    1.36
   2 -18   5    3.14    1.56
  -2  18  -5    3.03    1.41
  -2  18  -5    3.30    1.66
   2 -18   6   42.96    3.61
   2 -18   6   42.48    3.16
  -2  18  -6   40.43    3.33
  -2  18  -6   46.07    3.38
   2 -18   7    0.62    1.31
  -2  18  -7    1.09    1.40
  -2  18  -7    3.52    1.68
   2 -18   8    9.44    1.79
  -2  18  -8    8.29    2.35
  -2  18  -8   13.27    1.96
   2 -17 -13   14.41    1.58
   2 -17 -13   22.97    2.40
  -2  17  13   16.37    2.19
  -2  17  13   21.39    2.26
   2 -17 -12   15.61    1.70
   2 -17 -12   14.07    2.25
  -2  17  12   12.85    2.06
  -2  17  12   14.67    2.03
   2 -17 -11    4.98    1.56
   2 -17 -11    2.04    1.16
  -2  17  11    2.22    1.49
  -2  17  11    3.52    1.36
   2 -17 -10   53.11    3.34
   2 -17 -10   56.27    4.15
  -2  17  10   59.75    4.12
  -2  17  10   61.57    3.70
   2 -17  -9    1.02    1.41
   2 -17  -9    0.15    1.10
  -2  17   9    1.05    1.20
  -2  17   9    2.18    1.39
   2 -17  -8   73.16    4.18
   2 -17  -8   81.36    5.16
  -2  17   8   83.53    5.26
  -2  17   8   79.32    4.50
   2 -17  -7    2.75    1.20
   2 -17  -7    6.53    1.62
  -2  17   7    3.36    1.26
  -2  17   7    2.03    1.66
   2 -17  -6   83.41    4.53
   2 -17  -6   85.34    5.44
  -2  17   6   90.44    4.74
  -2  17   6   79.91    5.40
   2 -17  -5   35.86    2.55
   2 -17  -5   32.20    2.39
  -2  17   5   35.05    3.24
   2 -17  -4    5.86    1.43
   2 -17  -4    6.47    1.77
  -2  17   4    7.09    1.87
   2 -17  -3   50.64    3.81
   2 -17  -3   53.78    3.24
  -2  17   3   44.61    2.51
  -2  17   3   54.92    4.04
   2 -17  -2    0.25    1.11
   2 -17  -2   -1.86    1.37
  -2  17   2   -0.83    0.84
  -2  17   2    0.21    1.42
   2 -17  -1    6.75    1.52
   2 -17  -1    9.71    1.87
  -2  17   1    6.39    1.89
  -2  17   1    8.09    1.44
   2 -17   0   -1.08    0.92
   2 -17   0    0.03    1.37
  -2  17   0   -0.21    1.14
  -2  17   0   -1.02    1.34
   2 -17   1    1.19    1.09
   2 -17   1    0.71    1.33
  -2  17  -1   -0.39    1.01
  -2  17  -1    0.80    1.33
   2 -17   2   11.94    2.10
   2 -17   2   16.02    1.82
  -2  17  -2    9.85    1.95
  -2  17  -2   12.64    1.73
   2 -17   3    0.10    1.13
   2 -17   3   -1.18    1.32
  -2  17  -3    0.54    1.24
  -2  17  -3   -0.67    1.32
   2 -17   4   31.76    2.31
   2 -17   4   29.30    2.90
  -2  17  -4   34.73    2.88
  -2  17  -4   31.53    3.01
   2 -17   5   -0.25    1.10
   2 -17   5   -1.14    1.28
  -2  17  -5    0.32    0.85
  -2  17  -5    1.30    1.39
   2 -17   6   41.86    3.01
   2 -17   6   34.89    3.20
  -2  17  -6   38.35    3.59
  -2  17  -6   40.26    3.17
   2 -17   7   28.65    2.41
  -2  17  -7   21.70    2.60
  -2  17  -7   25.52    3.08
   2 -17   8   59.70    3.95
  -2  17  -8   57.26    4.00
  -2  17  -8   60.89    4.92
   2 -17   9   74.24    4.59
  -2  17  -9   73.89    4.58
  -2  17  -9   81.31    5.81
   2 -17  10   32.07    2.74
  -2  17 -10   31.36    3.70
  -2  17 -10   32.39    2.83
   2 -17  11   84.55    5.24
  -2  17 -11   80.45    6.33
  -2  17 -11   87.00    5.18
   2 -16 -15   29.30    2.91
   2 -16 -15   30.20    2.18
  -2  16  15   30.86    2.58
  -2  16  15   32.12    2.89
   2 -16 -14    5.51    1.61
   2 -16 -14    3.24    1.26
  -2  16  14    2.68    1.50
  -2  16  14    5.72    1.61
   2 -16 -13   11.71    2.07
   2 -16 -13   12.05    1.42
  -2  16  13   13.24    1.95
  -2  16  13   14.02    1.99
   2 -16 -12    5.16    1.25
   2 -16 -12    3.49    1.62
  -2  16  12    2.59    1.54
  -2  16  12    4.97    1.58
   2 -16 -11    1.61    1.28
   2 -16 -11    1.04    1.00
  -2  16  11   -2.48    1.18
  -2  16  11    0.80    1.22
   2 -16 -10    4.37    1.63
   2 -16 -10    3.82    1.29
  -2  16  10    3.33    1.58
  -2  16  10    5.48    1.46
   2 -16  -9    0.25    0.91
   2 -16  -9   -2.15    1.36
  -2  16   9   -0.88    1.14
  -2  16   9   -0.65    1.30
   2 -16  -8    5.65    1.31
   2 -16  -8    3.07    1.71
  -2  16   8    4.41    1.35
  -2  16   8    6.37    1.64
   2 -16  -7   -1.36    1.45
   2 -16  -7    1.91    1.10
  -2  16   7    1.27    1.16
  -2  16   7    2.82    1.39
   2 -16  -6   30.88    3.12
   2 -16  -6   38.56    2.58
  -2  16   6   37.95    3.28
  -2  16   6   35.68    2.52
   2 -16  -5   65.22    3.70
   2 -16  -5   59.52    4.36
  -2  16   5   65.46    3.34
  -2  16   5   67.71    4.46
   2 -16  -4   19.73    1.98
   2 -16  -4   22.36    2.44
  -2  16   4   19.95    1.70
  -2  16   4   17.17    2.48
   2 -16  -3  102.10    5.44
   2 -16  -3  108.28    6.22
  -2  16   3   97.09    4.43
  -2  16   3  109.62    6.36
   2 -16  -2   -1.56    1.00
   2 -16  -2    0.41    1.24
  -2  16   2    1.02    1.31
  -2  16   2    0.90    0.90
   2 -16  -1  113.86    6.35
   2 -16  -1  112.94    5.83
  -2  16   1  124.56    6.82
  -2  16   1  108.35    5.30
   2 -16   0   13.93    1.74
   2 -16   0   10.18    2.00
  -2  16   0   10.87    2.03
  -2  16   0   15.15    1.73
   2 -16   1   19.47    2.37
   2 -16   1   21.83    1.80
  -2  16  -1   21.97    1.87
  -2  16  -1   22.36    1.76
   2 -16   2   72.09    4.20
   2 -16   2   70.95    4.58
  -2  16  -2   78.74    4.67
  -2  16  -2   73.35    4.53
   2 -16   3   26.60    2.39
   2 -16   3   25.56    2.70
  -2  16  -3   27.82    2.54
  -2  16  -3   27.39    2.73
   2 -16   4   81.83    4.56
   2 -16   4   76.62    5.00
  -2  16  -4   85.90    5.38
  -2  16  -4   80.48    4.95
   2 -16   5    1.64    1.11
   2 -16   5   -0.75    1.31
  -2  16  -5    0.48    1.20
  -2  16  -5   -1.71    1.37
   2 -16   6   29.15    2.58
   2 -16   6   28.66    2.80
  -2  16  -6   29.89    3.16
  -2  16  -6   27.73    2.65
   2 -16   7   12.45    1.88
  -2  16  -7   12.18    1.99
  -2  16  -7   12.04    2.33
   2 -16   8   -1.10    1.20
  -2  16  -8    1.31    1.24
  -2  16  -8    1.47    1.58
   2 -16   9   -1.11    1.22
  -2  16  -9   -0.37    1.08
  -2  16  -9    0.12    1.69
   2 -16  10   -0.62    1.25
  -2  16 -10   -0.88    1.67
  -2  16 -10   -0.41    1.29
   2 -16  11   10.23    1.92
  -2  16 -11   13.02    2.53
  -2  16 -11   11.69    1.88
   2 -16  12    2.78    1.36
  -2  16 -12    2.60    1.97
  -2  16 -12    1.30    1.37
   2 -16  13   39.66    3.13
  -2  16 -13   36.88    2.81
  -2  16 -13   39.89    4.23
   2 -15 -17    3.24    1.50
   2 -15 -17    3.41    1.01
  -2  15  17    3.66    1.54
  -2  15  17    1.71    1.22
   2 -15 -16    0.26    1.04
   2 -15 -16    0.50    1.28
  -2  15  16    0.33    1.33
  -2  15  16    0.73    0.93
   2 -15 -15   29.33    2.73
   2 -15 -15   26.62    2.23
  -2  15  15   29.31    2.17
  -2  15  15   26.90    2.68
   2 -15 -14    0.02    1.05
   2 -15 -14    0.70    1.41
  -2  15  14    0.89    1.34
  -2  15  14    3.26    1.23
   2 -15 -13   34.97    2.41
   2 -15 -13   36.94    3.03
  -2  15  13   34.87    2.69
  -2  15  13   36.25    3.01
   2 -15 -12   26.47    2.12
   2 -15 -12   27.71    2.60
  -2  15  12   33.41    2.53
  -2  15  12   23.85    2.52
   2 -15 -11   19.55    2.29
   2 -15 -11   16.54    1.78
  -2  15  11   20.03    2.13
  -2  15  11   19.88    2.18
   2 -15 -10   76.89    4.79
   2 -15 -10   70.97    3.90
  -2  15  10   70.60    4.46
  -2  15  10   75.79    4.45
   2 -15  -9    9.59    1.52
   2 -15  -9   12.68    1.93
  -2  15   9   10.39    1.73
  -2  15   9   12.93    1.65
   2 -15  -8  119.62    6.92
   2 -15  -8  120.03    6.08
  -2  15   8  122.69    6.58
  -2  15   8  131.87    7.15
   2 -15  -7   66.47    3.82
   2 -15  -7   67.68    4.54
  -2  15   7   72.90    4.00
  -2  15   7   76.42    4.73
   2 -15  -6   40.92    2.65
   2 -15  -6   36.90    2.41
  -2  15   6   39.18    2.67
  -2  15   6   42.75    3.25
   2 -15  -5   70.57    3.85
   2 -15  -5   68.25    3.68
  -2  15   5   68.02    3.17
  -2  15   5   72.78    3.81
  -2  15   5   76.95    4.67
   2 -15  -4   27.13    1.88
   2 -15  -4   32.16    2.75
  -2  15   4   29.03    2.65
  -2  15   4   27.05    1.95
  -2  15   4   23.27    1.46
   2 -15  -3    4.47    1.12
   2 -15  -3    0.76    1.46
  -2  15   3    1.97    0.76
  -2  15   3    0.84    0.69
  -2  15   3    2.85    1.44
   2 -15  -2   -1.41    1.01
   2 -15  -2   -1.13    1.28
  -2  15   2   -0.34    1.32
  -2  15   2    0.01    0.76
   2 -15  -1   10.38    1.96
   2 -15  -1   12.01    1.67
  -2  15   1   12.79    1.34
  -2  15   1   14.75    2.05
   2 -15   0    1.52    1.36
   2 -15   0    0.92    1.14
  -2  15   0    2.66    1.02
  -2  15   0    1.33    1.35
   2 -15   1   38.02    2.58
   2 -15   1   39.35    3.02
  -2  15  -1   32.08    2.43
  -2  15  -1   37.32    2.85
   2 -15   2   11.48    1.64
   2 -15   2    9.90    1.91
  -2  15  -2   10.92    1.84
  -2  15  -2   12.50    1.82
   2 -15   3    7.30    1.80
   2 -15   3    8.74    1.56
  -2  15  -3    8.82    1.55
  -2  15  -3   10.45    1.76
   2 -15   4  170.18    9.46
   2 -15   4  178.23    9.07
  -2  15  -4  177.63    9.38
  -2  15  -4  175.37    9.86
   2 -15   5    2.04    1.21
   2 -15   5    0.49    1.42
  -2  15  -5    0.33    1.32
  -2  15  -5    1.66    1.31
   2 -15   6  165.81    8.70
   2 -15   6  170.55    9.33
  -2  15  -6  163.26    8.85
  -2  15  -6  166.30   10.00
   2 -15   7   56.15    3.36
   2 -15   7   71.21    4.16
  -2  15  -7   66.83    4.47
  -2  15  -7   71.13    4.25
   2 -15   8   79.11    4.75
  -2  15  -8   87.00    5.02
  -2  15  -8   85.80    5.89
   2 -15   9   96.36    5.39
  -2  15  -9   91.35    6.59
  -2  15  -9   94.47    5.30
   2 -15  10    8.17    1.74
  -2  15 -10    9.95    1.68
  -2  15 -10    7.30    2.36
   2 -15  11   89.86    5.20
  -2  15 -11   87.03    4.99
  -2  15 -11   90.84    6.36
   2 -15  12   -0.40    1.25
  -2  15 -12    1.81    1.16
  -2  15 -12    0.06    1.74
   2 -15  13   19.44    2.29
  -2  15 -13   20.13    3.09
  -2  15 -13   21.94    2.15
   2 -15  14    1.35    1.30
  -2  15 -14    0.81    0.98
  -2  15 -14   -0.40    1.86
   2 -14 -18    5.05    1.64
   2 -14 -18    8.41    1.34
  -2  14  18    3.90    1.22
  -2  14  18    3.63    1.15
   2 -14 -17   51.93    3.80
   2 -14 -17   47.57    3.09
  -2  14  17   55.01    3.87
  -2  14  17   45.96    3.21
   2 -14 -16    5.31    1.22
   2 -14 -16    6.47    1.70
  -2  14  16    5.35    1.42
  -2  14  16    6.57    1.71
   2 -14 -15   27.99    2.61
   2 -14 -15   22.57    2.08
  -2  14  15   25.02    2.22
  -2  14  15   21.17    2.49
   2 -14 -14    0.74    1.33
   2 -14 -14    2.32    0.92
  -2  14  14    0.52    1.22
  -2  14  14   -0.33    1.38
   2 -14 -13    0.43    0.96
   2 -14 -13    0.60    1.31
   2 -14 -13    0.47    1.07
  -2  14  13    1.72    1.20
  -2  14  13    1.09    1.28
   2 -14 -12    6.08    1.35
   2 -14 -12    7.63    1.73
  -2  14  12    5.54    1.37
  -2  14  12    4.53    1.63
   2 -14 -11    0.77    1.34
   2 -14 -11    1.86    1.02
  -2  14  11    1.32    1.10
  -2  14  11   -0.41    1.25
   2 -14 -10   10.41    1.46
   2 -14 -10   10.36    1.92
  -2  14  10    9.98    1.74
  -2  14  10   10.69    1.82
   2 -14  -9    3.94    1.65
   2 -14  -9    6.13    1.27
  -2  14   9    6.31    1.60
  -2  14   9    5.73    1.49
   2 -14  -8   46.06    3.55
   2 -14  -8   45.67    2.89
  -2  14   8   48.16    3.40
  -2  14   8   51.95    3.14
   2 -14  -7   23.79    1.72
   2 -14  -7   20.56    2.52
  -2  14   7   25.37    2.43
  -2  14   7   28.41    2.17
   2 -14  -6   89.25    5.30
   2 -14  -6   97.15    4.68
  -2  14   6   98.37    4.78
  -2  14   6   80.90    3.44
  -2  14   6   94.10    5.32
   2 -14  -5   55.71    3.00
   2 -14  -5   53.56    3.59
  -2  14   5   49.28    2.39
  -2  14   5   55.63    3.62
  -2  14   5   50.88    2.84
   2 -14  -4    8.53    1.80
   2 -14  -4    9.48    1.37
  -2  14   4    7.48    0.85
[truncated: 8,993,612 more chars]
